# Supplementary material for: A stable explant culture of HER2/neu invasive carcinoma supported by alpha-Smooth Muscle Actin expressing stromal cells to evaluate therapeutic agents
Source: BMC Cancer. 2008 Apr 24;8:119. doi: 10.1186/1471-2407-8-119 (PMC2377275; doi:10.1186/1471-2407-8-119)
Supplement: Additional file 1 — MAM-1 Transcriptome. Data provides an annotated table listing >2000 genes elucidated by microarray analysis that are highly expressed (>2-fold relative to universal mouse RNA) in the MAM-1 model. [file 1471-2407-8-119-S1.xls]

## Sheet: Sheet1
Supplemental Table 1: MAM-1 Transcriptome
							Average Fold Differencea
Agilent Accession	Genbank Accession							Gene Description and Symbol
A_52_P267784	NM_030238	2.20968	80.7	2.25105	106	3.37159	2.61077	M.musculus mRNA for cytoplasmic dynein heavy chain (partial, ID mdhc10). [Z83808]
A_52_P143866	NM_008131	2.74504	552	2.67139	618	2.57954	2.66532	M.musculus mRNA for glutamine synthetase. [X16314]
A_51_P180754	NM_001039934	19.8	198	25.3	253	24.1	23.0667	Mouse microtubule-associated protein 2 (MAP2) mRNA, complete cds [M21041]
A_51_P476783	XM_988241	2.19612	257	2.1229	263	2.19228	2.17044	Murine mRNA fragment for calmodulin-binding protein alpha-fodrin. [X12801]
A_52_P150851	NM_175501	3.14236	1690	3.31615	1930	3.332	3.26351	Mus musculus clone:4732458B12 product:ADAMTS-12 PRECURSOR (EC 3.4.24.-) (A DISINTEGRIN AND METALLOPROTEINASE WITH THROMBOSPONDIN MOTIFS 12) (ADAM-TS 12) (ADAM- TS12) homolog [Homo...
A_52_P66130	NM_201600	33.8042	422	24.9107	488	27.2208	28.6452	Mus musculus clone:9030223I11 product:myosin Vb, full insert sequence. [AK033484]
A_51_P133169	XM_001004716	2.41571	48	2.43737	80.2	3.19057	2.68122	Mus musculus clone:9430084I02 product:SERINE/THREONINE PROTEIN PHOSPHATASE 2A, 72/130 KDA REGULATORY SUBUNIT B (PP2A, SUBUNIT B, B''-PR72/PR130)...
A_51_P434567	NM_007417	21.962	1240	21.8562	1210	24.1689	22.6623	Mus musculus clone:B830011M21 product:ALPHA-2A ADRENERGIC RECEPTOR (ALPHA-2A ADRENOCEPTOR) (ALPHA-2AAR), full insert sequence [AK046802]
A_52_P671402	NM_030554	2.47	24.7	3.93	39.3	3.37	3.25667	Mus musculus clone:C630003M04 product:Ras-related protein RAB27b (Rab27b) mRNA, full insert sequence. [AK049854]
A_52_P448749	NM_028924	581.89	6120	381.58	7230	582	515.157	Mus musculus clone:E230003N02 product:TAC2-N homolog [Mus musculus], full insert sequence. [AK053942]
A_51_P505943	NM_173401	2.24468	116	2.38152	125	2.07266	2.23295	Mus musculus : F-box protein 44 (Fbxo44), mRNA [NM_173401]
A_51_P238565	NM_026212	2.21972	2320	2.3081	2790	2.29779	2.27521	Mus musculus 1-acylglycerol-3-phosphate O-acyltransferase 2 (lysophosphatidic acid acyltransferase, beta) (Agpat2), mRNA [NM_026212]
A_51_P238563	NM_026212	2.16534	1940	2.25029	2280	2.27078	2.2288	Mus musculus 1-acylglycerol-3-phosphate O-acyltransferase 2 (lysophosphatidic acid acyltransferase, beta) (Agpat2), mRNA [NM_026212]
A_51_P242043	NM_053272	4.61385	7310	3.93547	6210	3.7949	4.11474	Mus musculus 24-dehydrocholesterol reductase (Dhcr24), mRNA [NM_053272]
A_52_P110877	NM_011853	3.04316	478	2.7136	480	2.82236	2.8597	Mus musculus 2'-5' oligoadenylate synthetase 1B (Oas1b), mRNA [NM_011853]
A_52_P516296	NM_145226	2.29588	110	2.03363	110	2.28621	2.20524	Mus musculus 2'-5' oligoadenylate synthetase 3 (Oas3), mRNA [NM_145226]
A_51_P387123	NM_011854	2.62109	7800	2.66985	8890	3.01273	2.76789	Mus musculus 2'-5' oligoadenylate synthetase-like 2 (Oasl2), mRNA [NM_011854]
A_52_P388072	NM_145942	2.15349	4910	2.24433	5630	2.16334	2.18705	Mus musculus 3-hydroxy-3-methylglutaryl-Coenzyme A synthase 1 (Hmgcs1), mRNA [NM_145942]
A_51_P146941	NM_145942	2.09011	16800	2.07809	18800	2.01878	2.06233	Mus musculus 3-hydroxy-3-methylglutaryl-Coenzyme A synthase 1 (Hmgcs1), mRNA [NM_145942]
A_51_P366513	NM_011864	4.79685	335	3.86774	348	4.47457	4.37972	Mus musculus 3'-phosphoadenosine 5'-phosphosulfate synthase 2 (Papss2), mRNA [NM_011864]
A_52_P574668	NM_011851	4.14731	4700	4.09078	5190	3.90951	4.0492	Mus musculus 5' nucleotidase, ecto (Nt5e), mRNA [NM_011851]
A_51_P156740	NM_011851	7.61831	1180	7.37024	1470	7.21645	7.40167	Mus musculus 5' nucleotidase, ecto (Nt5e), mRNA [NM_011851]
A_51_P395193	NM_172812	2.89358	36.5	2.10052	25.5	2.19393	2.39601	Mus musculus 5-hydroxytryptamine (serotonin) receptor 2 A (Htr2a), mRNA [NM_172812]
A_51_P322115	NM_010483	3.42	34.2	5.65	56.5	4.14	4.40333	Mus musculus 5-hydroxytryptamine (serotonin) receptor 5B (Htr5b), mRNA [NM_010483]
A_51_P335251	NM_008825	3.61985	202	4.0871	218	2.83399	3.51365	Mus musculus 6-phosphofructo-2-kinase/fructose-2,6-biphosphatase 2 (Pfkfb2), mRNA [NM_008825]
A_52_P31125	NM_008825	4.03035	71.1	5.24153	77.7	3.91513	4.39567	Mus musculus 6-phosphofructo-2-kinase/fructose-2,6-biphosphatase 2, mRNA (cDNA clone MGC:25723 IMAGE:3979400), complete cds. [BC018418]
A_51_P212491	NM_133232	2.14443	2990	2.10084	3270	2.04844	2.09791	Mus musculus 6-phosphofructo-2-kinase/fructose-2,6-biphosphatase 3 (Pfkfb3), transcript variant 1, mRNA [NM_133232]
A_52_P362917	NM_172976	3.89021	248	4.09459	298	3.34892	3.77791	Mus musculus 6-phosphofructo-2-kinase/fructose-2,6-biphosphatase 3 (Pfkfb3), transcript variant 2, mRNA [NM_172976]
A_52_P138126	NM_172976	4.89422	108	4.67781	116	5.43593	5.00265	Mus musculus 6-phosphofructo-2-kinase/fructose-2,6-biphosphatase 3 (Pfkfb3), transcript variant 2, mRNA [NM_172976]
A_52_P535946	NM_007856	3.71623	1880	3.76387	2100	3.64883	3.70964	Mus musculus 7-dehydrocholesterol reductase (Dhcr7), mRNA [NM_007856]
A_51_P290986	NM_007856	3.78111	7300	3.67062	8000	3.65684	3.70285	Mus musculus 7-dehydrocholesterol reductase (Dhcr7), mRNA [NM_007856]
A_52_P333289	NM_033615	4.60608	167	4.29349	199	3.52267	4.14075	Mus musculus a disintegrin and metalloprotease domain 33 (Adam33), mRNA [NM_033615]
A_51_P419175	NM_033615	4.6293	80.6	4.32345	82.4	3.37253	4.10843	Mus musculus a disintegrin and metalloprotease domain 33 (Adam33), mRNA [NM_033615]
A_51_P344177	NM_007401	2.74	27.4	3.7	37	5.4	3.94667	Mus musculus a disintegrin and metalloprotease domain 5 (Adam5), mRNA [NM_007401]
A_52_P290457	NM_007400	15.8129	352	14.438	372	14.4638	14.9049	Mus musculus a disintegrin and metalloproteinase domain 12 (meltrin alpha) (Adam12), mRNA [NM_007400]
A_51_P510882	NM_007400	4.06616	1330	4.20602	1510	4.07686	4.11634	Mus musculus a disintegrin and metalloproteinase domain 12 (meltrin alpha) (Adam12), mRNA [NM_007400]
A_52_P233305	NM_175501	3.77233	149	4.44904	157	4.20321	4.14153	Mus musculus a disintegrin-like and metalloprotease (reprolysin type) with thrombospondin type 1 motif, 12 (Adamts12), mRNA [NM_175501]
A_51_P162008	NM_175501	5.63	56.3	8.30284	84.4	7.70806	7.21363	Mus musculus a disintegrin-like and metalloprotease (reprolysin type) with thrombospondin type 1 motif, 12 (Adamts12), mRNA [NM_175501]
A_51_P311038	NM_001024139	7.23423	1430	7.12706	1600	6.96873	7.11001	Mus musculus a disintegrin-like and metalloprotease (reprolysin type) with thrombospondin type 1 motif, 15 (Adamts15), mRNA [NM_001024139]
A_52_P184042	NM_175643	3.30377	691	3.22326	771	3.14863	3.22522	Mus musculus a disintegrin-like and metalloprotease (reprolysin type) with thrombospondin type 1 motif, 2 (Adamts2), mRNA [NM_175643]
A_51_P227222	NM_175643	3.8844	18600	3.82664	20300	4.00411	3.90505	Mus musculus a disintegrin-like and metalloprotease (reprolysin type) with thrombospondin type 1 motif, 2 (Adamts2), mRNA [NM_175643]
A_52_P509020	NM_013906	5.9	59	5.57	55.7	4.62	5.36333	Mus musculus a disintegrin-like and metalloprotease (reprolysin type) with thrombospondin type 1 motif, 8 (Adamts8), mRNA [NM_013906]
A_51_P110830	NM_013906	17.7	177	13.2	132	11	13.9667	Mus musculus a disintegrin-like and metalloprotease (reprolysin type) with thrombospondin type 1 motif, 8 (Adamts8), mRNA [NM_013906]
A_51_P342567	NM_031185	9.4266	47900	9.04623	49800	8.8387	9.10384	Mus musculus A kinase (PRKA) anchor protein (gravin) 12 (Akap12), mRNA [NM_031185]
A_52_P157450	NM_021304	2.64096	1410	2.88515	1700	2.74852	2.75821	Mus musculus abhydrolase domain containing 1 (Abhd1), mRNA [NM_021304]
A_51_P232434	NM_021304	2.42416	1300	2.56595	1430	2.65221	2.54744	Mus musculus abhydrolase domain containing 1, mRNA (cDNA clone MGC:19172 IMAGE:4224364), complete cds. [BC013505]
A_52_P664506	NM_018811	14.6876	2950	13.3329	2960	12.4371	13.4859	Mus musculus abhydrolase domain containing 2 (Abhd2), mRNA [NM_018811]
A_52_P24280	NM_018811	5.54855	2800	5.18311	3000	5.27114	5.33427	Mus musculus abhydrolase domain containing 2 (Abhd2), mRNA [NM_018811]
A_51_P440584	NM_018811	7.23317	4100	7.0048	4280	6.98789	7.07529	Mus musculus abhydrolase domain containing 2 (Abhd2), mRNA [NM_018811]
A_51_P265465	NM_134130	2.15386	185	2.33738	234	2.12153	2.20426	Mus musculus abhydrolase domain containing 3 (Abhd3), mRNA [NM_134130]
A_52_P273821	NM_026179	2.35373	1160	2.28384	1350	2.35495	2.33084	Mus musculus abhydrolase domain containing 5 (Abhd5), mRNA [NM_026179]
A_51_P368883	NM_001001804	3.26215	142	3.10668	151	3.29127	3.22004	Mus musculus abhydrolase domain containing 7 (Abhd7), mRNA [NM_001001804]
A_51_P453043	NM_030210	2.46632	16400	2.26581	16900	2.32001	2.35071	Mus musculus acetoacetyl-CoA synthetase (Aacs), mRNA [NM_030210]
A_51_P139748	NM_009338	2.08246	1520	2.11257	1620	2.11558	2.10354	Mus musculus acetyl-Coenzyme A acetyltransferase 2 (Acat2), mRNA [NM_009338]
A_52_P11959	NM_153151	3.4794	4720	3.49932	5410	3.40211	3.46028	Mus musculus acetyl-Coenzyme A acetyltransferase 3 (Acat3), mRNA [NM_153151]
A_51_P139745	NM_153151	2.29434	1840	2.3082	2070	2.33736	2.3133	Mus musculus acetyl-Coenzyme A acetyltransferase 3 (Acat3), mRNA [NM_153151]
A_51_P439426	NM_133360	3.0734	118	3.34231	141	3.2685	3.22807	Mus musculus acetyl-Coenzyme A carboxylase alpha (Acaca), mRNA [NM_133360]
A_52_P318040	NM_133360	2.30869	4870	2.33022	5920	2.40148	2.34679	Mus musculus acetyl-Coenzyme A carboxylase alpha, mRNA (cDNA clone IMAGE:5151139), with apparent retained intron [BC023946]
A_51_P149455	NM_007381	2.01601	3730	2.13629	4210	2.00721	2.05317	Mus musculus acetyl-Coenzyme A dehydrogenase, long-chain (Acadl), mRNA [NM_007381]
A_52_P566718	NM_019811	3.73822	3920	3.67598	4550	3.57077	3.66166	Mus musculus acetyl-Coenzyme A synthetase 2 (ADP forming) (Acas2), mRNA [NM_019811]
A_51_P488399	NM_019811	4.17204	8180	4.07998	9150	3.96543	4.07248	Mus musculus acetyl-Coenzyme A synthetase 2 (ADP forming) (Acas2), mRNA [NM_019811]
A_52_P139438	NM_021330	101.478	7810	96.742	8600	85.5351	94.585	Mus musculus acid phosphatase 1, soluble, mRNA (cDNA clone IMAGE:5060814), partial cds. [BC046522]
A_52_P675157	NM_007388	2.03364	659	2.13343	737	2.06988	2.07898	Mus musculus acid phosphatase 5, tartrate resistant (Acp5), mRNA [NM_007388]
A_52_P88529	NM_153420	2.64894	302	2.73455	317	2.37657	2.58669	Mus musculus acid phosphatase-like 2 (Acpl2), mRNA [NM_153420]
A_52_P640512	NM_198649	20.481	1290	20.4949	1250	28.6246	23.2001	Mus musculus actin binding LIM protein family, member 3 (Ablim3), mRNA [NM_198649]
A_51_P450957	NM_007392	2.22165	86200	2.02244	89300	2.12379	2.12263	Mus musculus actin, alpha 2, smooth muscle, aorta (Acta2), mRNA [NM_007392]
A_51_P394788	NM_021895	2.8728	9430	2.77831	10100	2.67303	2.77472	Mus musculus actinin alpha 4 (Actn4), mRNA [NM_021895]
A_52_P664656	NM_007396	2.27757	986	2.33996	1160	2.22464	2.28072	Mus musculus activin receptor IIA (Acvr2a), mRNA [NM_007396]
A_52_P575854	NM_007396	3.77118	667	4.03826	789	3.54561	3.78501	Mus musculus activin receptor IIA (Acvr2a), mRNA [NM_007396]
A_51_P511560	NM_028817	2.51181	11700	2.62772	13100	2.51514	2.55156	Mus musculus acyl-CoA synthetase long-chain family member 3 (Acsl3), mRNA [NM_028817]
A_52_P78203	NM_207625	4.75227	27100	4.90145	30500	4.53188	4.72853	Mus musculus acyl-CoA synthetase long-chain family member 4 (Acsl4), transcript variant 1, mRNA [NM_207625]
A_51_P268154	NM_019477	4.19964	11700	4.31865	13600	4.3127	4.277	Mus musculus acyl-CoA synthetase long-chain family member 4 (Acsl4), transcript variant 2, mRNA [NM_019477]
A_51_P206708	NM_053115	7.67521	3810	7.88099	4170	7.04148	7.53256	Mus musculus acyl-Coenzyme A oxidase 2, branched chain (Acox2), mRNA [NM_053115]
A_51_P443344	NM_029344	3.19801	406	2.82919	403	2.86807	2.96509	Mus musculus acylphosphatase 2, muscle type (Acyp2), mRNA [NM_029344]
A_52_P638605	NM_009678	11.8721	3630	11.1709	4210	11.1951	11.4127	Mus musculus adaptor protein complex AP-1, mu 2 subunit (Ap1m2), mRNA [NM_009678]
A_51_P417449	NM_009682	3.65455	192	4.11513	245	3.92398	3.89789	Mus musculus adaptor-related protein complex 3, sigma 2 subunit (Ap3s2), mRNA [NM_009682]
A_51_P198274	NM_021710	2.22929	3900	2.28043	4400	2.29534	2.26835	Mus musculus adaptor-related protein complex AP-4, sigma 1 (Ap4s1), mRNA [NM_021710]
A_51_P198273	NM_021710	2.17205	4670	2.20568	5150	2.31416	2.23063	Mus musculus adaptor-related protein complex AP-4, sigma 1 (Ap4s1), mRNA [NM_021710]
A_52_P284981	NM_007462	2.9592	112	3.00079	128	2.43294	2.79764	Mus musculus adenomatosis polyposis coli (Apc), mRNA [NM_007462]
A_51_P156882	NM_130895	3.1537	567	3.38448	616	3.34495	3.29438	Mus musculus adenosine deaminase, RNA-specific, B1 (Adarb1), transcript variant 1, mRNA [NM_130895]
A_51_P196718	NM_009622	4.54198	106	6.63348	150	7.17376	6.11641	Mus musculus adenylate cyclase 1 (Adcy1), mRNA [NM_009622]
A_52_P216525	NM_138305	4.50335	543	4.73268	606	4.76297	4.66633	Mus musculus adenylate cyclase 3 (Adcy3), mRNA [NM_138305]
A_51_P484671	NM_138305	3.65226	649	3.75453	723	3.81893	3.74191	Mus musculus adenylate cyclase 3 (Adcy3), mRNA [NM_138305]
A_51_P229911	NM_080435	9.84006	243	7.64967	262	9.79233	9.09402	Mus musculus adenylate cyclase 4 (Adcy4), mRNA [NM_080435]
A_51_P303061	NM_009623	19.9054	791	17.0599	941	17.5913	18.1855	Mus musculus adenylate cyclase 8 (Adcy8), mRNA [NM_009623]
A_52_P615225	NM_007407	9.37571	560	10.2849	574	9.60747	9.75602	Mus musculus adenylate cyclase activating polypeptide 1 receptor 1 (Adcyap1r1), transcript variant 1, mRNA [NM_007407]
A_51_P259603	NM_007407	19.92	9200	18.2432	9280	18.616	18.9264	Mus musculus adenylate cyclase activating polypeptide 1 receptor 1 (Adcyap1r1), transcript variant 1, mRNA [NM_007407]
A_51_P208361	NM_021299	2.01542	22300	2.03555	25300	2.04383	2.0316	Mus musculus adenylate kinase 3 (Ak3), mRNA [NM_021299]
A_51_P442933	NM_177275	3.52642	223	3.11352	245	3.68903	3.44299	Mus musculus adhesion molecule with Ig like domain 3 (Amigo3), mRNA [NM_177275]
A_52_P675072	NM_019822	2.0803	4640	2.01148	4900	2.18836	2.09338	Mus musculus adhesion regulating molecule 1 (Adrm1), mRNA [NM_019822]
A_52_P516656	NM_197985	2.89121	979	2.44193	889	2.43757	2.59024	Mus musculus adiponectin receptor 2 (Adipor2), mRNA [NM_197985]
A_51_P123345	NM_007477	2.30598	2150	2.45352	2480	2.5588	2.43943	Mus musculus ADP-ribosylation factor 2 (Arf2), mRNA [NM_007477]
A_51_P381801	NM_007480	2.34409	5180	2.35368	5810	2.46563	2.3878	Mus musculus ADP-ribosylation factor 5 (Arf5), mRNA [NM_007480]
A_52_P86704	NM_007487	2.98741	177	2.8682	193	3.85445	3.23669	Mus musculus ADP-ribosylation factor-like 4 (Arl4), mRNA [NM_007487]
A_52_P302463	NM_182994	2.12162	6870	2.19225	7990	2.12331	2.14573	Mus musculus ADP-ribosylation factor-like 5 (Arl5), mRNA [NM_182994]
A_51_P169409	NM_182994	2.03133	2350	2.05575	2530	2.06409	2.05039	Mus musculus ADP-ribosylation factor-like 5 (Arl5), mRNA [NM_182994]
A_52_P104885	NM_029466	2.27487	131	2.74544	154	2.62548	2.5486	Mus musculus ADP-ribosylation factor-like 8 (Arl8), mRNA [NM_029466]
A_51_P178319	NM_029466	2.54612	136	2.47281	153	2.19872	2.40588	Mus musculus ADP-ribosylation factor-like 8 (Arl8), mRNA [NM_029466]
A_51_P450191	NM_026639	3.08	30.8	5.68	56.8	2.41	3.72333	Mus musculus ADP-ribosyltransferase 4 (Art4), mRNA [NM_026639]
A_51_P252534	NM_013460	2.40174	202	2.27817	201	2.40329	2.36106	Mus musculus adrenergic receptor, alpha 1d (Adra1d), mRNA [NM_013460]
A_51_P423000	NM_007417	10.202	178	9.73789	254	12.0792	10.673	Mus musculus adrenergic receptor, alpha 2a (Adra2a), mRNA [NM_007417]
A_52_P257026		2.94833	176	2.42991	155	2.54686	2.6417	Mus musculus adriamycin-resistant related protein (Arr) mRNA, complete cds. [AF039839]
A_52_P451300	NM_033565	2.05117	223	2.12163	218	2.34166	2.17149	Mus musculus AF4/FMR2 family, member 4 (Aff4), mRNA [NM_033565]
A_52_P376327	NM_033565	2.20082	205	2.35722	267	2.2189	2.25898	Mus musculus AF4/FMR2 family, member 4 (Aff4), mRNA [NM_033565]
A_51_P469789	NM_016702	23.5187	382	18.0567	505	27.7197	23.0984	Mus musculus alanine-glyoxylate aminotransferase (Agxt), mRNA [NM_016702]
A_52_P87843	NM_053080	42.7	427	19.5079	547	36.7698	32.9926	Mus musculus aldehyde dehydrogenase family 1, subfamily A3 (Aldh1a3), mRNA [NM_053080]
A_51_P383399	NM_011921	12.8376	2490	12.5278	2910	12.5745	12.6466	Mus musculus aldehyde dehydrogenase family 1, subfamily A7 (Aldh1a7), mRNA [NM_011921]
A_51_P491504	NM_172532	2.9316	1730	2.81329	1830	2.82776	2.85755	Mus musculus aldehyde dehydrogenase family 5, subfamily A1 (Aldh5a1), mRNA [NM_172532]
A_52_P503071	NM_138600	2.42184	688	2.38831	733	2.46986	2.42667	Mus musculus aldehyde dehydrogenase family 7, member A1 (Aldh7a1), mRNA [NM_138600]
A_51_P220681	NM_009657	12.7908	85700	11.8393	91700	12.5714	12.4005	Mus musculus aldolase 3, C isoform (Aldoc), mRNA [NM_009657]
A_52_P276719	NM_172666	2.6675	4210	2.70575	4810	2.73561	2.70295	Mus musculus alkylglycerone phosphate synthase (Agps), mRNA [NM_172666]
A_51_P424854	NM_013465	2.09175	35.8	3.11571	65.9	3.33724	2.84823	Mus musculus alpha-2-HS-glycoprotein (Ahsg), mRNA [NM_013465]
A_52_P305995	NM_019496	2.63569	1900	2.67022	2130	2.82566	2.71052	Mus musculus Alport syndrome, mental retardation, midface hypoplasia and elliptocytosis chromosomal region gene 1 homolog (human) (Ammecr1), mRNA [NM_019496]
A_52_P322268	NM_019496	5.39422	144	4.78626	139	6.09465	5.42504	Mus musculus Alport syndrome, mental retardation, midface hypoplasia and elliptocytosis chromosomal region gene 1 homolog (human), mRNA (cDNA clone IMAGE:3674354), complete cds. [BC031534]
A_51_P378051	NM_009675	5.5698	262	6.25184	237	6.64452	6.15538	Mus musculus amine oxidase, copper containing 3 (Aoc3), mRNA [NM_009675]
A_51_P512801	NM_009667	3.0432	272	2.60741	307	2.83525	2.82862	Mus musculus AMP deaminase 3 (Ampd3), mRNA [NM_009667]
A_52_P603668	NM_025446	3.47768	5550	3.6975	6170	3.35182	3.509	Mus musculus androgen-induced 1 (Aig1), mRNA [NM_025446]
A_51_P168203	NM_025446	3.56753	904	3.42313	998	3.37415	3.45494	Mus musculus androgen-induced 1 (Aig1), mRNA [NM_025446]
A_51_P201982	NM_007426	2.31258	688	2.27353	791	2.61605	2.40072	Mus musculus angiopoietin 2 (Angpt2), mRNA [NM_007426]
A_51_P372393	NM_009641	3.6651	403	3.73553	512	4.1591	3.85324	Mus musculus angiopoietin 4 (Angpt4), mRNA [NM_009641]
A_52_P72297	NM_207624	15.629	377	12.6462	473	17.2793	15.1848	Mus musculus angiotensin converting enzyme (Ace), transcript variant 1, mRNA [NM_207624]
A_52_P68028	NM_009598	4.51835	713	4.50707	841	4.1525	4.39264	Mus musculus angiotensin converting enzyme (Ace), transcript variant 2, mRNA [NM_009598]
A_52_P594756	NM_023048	4.31	43.1	5.58	55.8	11.2	7.03	Mus musculus ankyrin repeat and SOCS box-containing protein 4 (Asb4), mRNA [NM_023048]
A_51_P332998	NM_023048	6.34	63.4	7.57	75.7	6.34	6.75	Mus musculus ankyrin repeat and SOCS box-containing protein 4 (Asb4), mRNA [NM_023048]
A_52_P79495	NM_080443	3.16487	209	2.95521	222	2.99243	3.0375	Mus musculus ankyrin repeat and SOCS box-containing protein 7 (Asb7), transcript variant 1, mRNA [NM_080443]
A_52_P564551	NM_181404	5.62694	197	6.01524	240	7.28789	6.31003	Mus musculus ankyrin repeat domain 15 (Ankrd15), mRNA [NM_181404]
A_51_P338705	NM_181404	3.57087	3250	3.48678	3600	3.5885	3.54872	Mus musculus ankyrin repeat domain 15 (Ankrd15), mRNA [NM_181404]
A_52_P520607	NM_024204	47.3602	567	63.7	637	53.5	54.8534	Mus musculus ankyrin repeat domain 22 (Ankrd22), mRNA [NM_024204]
A_51_P383737	NM_145611	2.2019	890	2.14921	921	2.22475	2.19195	Mus musculus ankyrin repeat domain 25 (Ankrd25), mRNA [NM_145611]
A_51_P455366	NM_178263	2.70272	439	2.38593	432	2.72602	2.60489	Mus musculus ankyrin repeat domain 27 (VPS9 domain) (Ankrd27), transcript variant 2, mRNA [NM_178263]
A_52_P276529	NM_175207	2.72834	369	2.59017	389	2.86139	2.72663	Mus musculus ankyrin repeat domain 9 (Ankrd9), mRNA [NM_175207]
A_51_P359315	NM_009694	3.46884	36.2	2.89	28.9	3.28	3.21295	Mus musculus apolipoprotein B editing complex 2 (Apobec2), mRNA [NM_009694]
A_51_P366811	NM_007470	48.4292	5860	46.5537	6750	40.5409	45.1746	Mus musculus apolipoprotein D (Apod), mRNA [NM_007470]
A_51_P381683	NM_007377	3.93446	500	4.06682	534	3.78854	3.92994	Mus musculus apoptosis-associated tyrosine kinase (Aatk), mRNA [NM_007377]
A_52_P417148	NM_029943	2.31661	95.3	2.51191	124	2.34075	2.38976	Mus musculus apurinic/apyrimidinic endonuclease 2 (Apex2), mRNA [NM_029943]
A_51_P492298	NM_009699	3.73242	107	5.10816	131	3.056	3.96553	Mus musculus aquaporin 2 (Aqp2), mRNA [NM_009699]
A_51_P207601	NM_009701	12.7832	36000	11.4098	40000	11.5805	11.9245	Mus musculus aquaporin 5 (Aqp5), mRNA [NM_009701]
A_51_P303160	NM_007482	14.7603	945	14.6938	1160	13.5246	14.3263	Mus musculus arginase 1, liver (Arg1), mRNA [NM_007482]
A_52_P374897	NM_009705	55.0005	6090	49.1066	7120	53.4869	52.5313	Mus musculus arginase type II (Arg2), mRNA [NM_009705]
A_52_P423380	NM_027870	2.28822	3800	2.44983	4530	2.30884	2.34896	Mus musculus armadillo repeat containing, X-linked 3 (Armcx3), mRNA [NM_027870]
A_52_P188018	NM_178408	2.21365	1830	2.17119	2030	2.05341	2.14608	Mus musculus arrestin domain containing 1 (Arrdc1), mRNA [NM_178408]
A_51_P163015	NM_172309	2.62412	68.2	2.82612	80.6	2.85761	2.76928	Mus musculus aryl hydrocarbon receptor nuclear translocator-like 2 (Arntl2), mRNA [NM_172309]
A_51_P259975	NM_023113	23.0583	661	21.9859	700	22.5896	22.5446	Mus musculus aspartoacylase (aminoacylase) 2 (Aspa), mRNA [NM_023113]
A_51_P259968	NM_023113	15.5365	479	16.8272	525	16.4641	16.276	Mus musculus aspartoacylase (aminoacylase) 2 (Aspa), mRNA [NM_023113]
A_52_P473258	NM_028139	2.81505	147	2.56131	158	2.57843	2.6516	Mus musculus ataxin 7-like 4 (Atxn7l4), mRNA [NM_028139]
A_51_P209736	NM_153778	2.24016	1520	2.06292	1540	2.43771	2.24693	Mus musculus atonal homolog 8 (Drosophila) (Atoh8), mRNA [NM_153778]
A_51_P261718	NM_134037	2.21844	12900	2.17403	14400	2.21364	2.20204	Mus musculus ATP citrate lyase (Acly), mRNA [NM_134037]
A_51_P323195	NM_172613	10.7955	163	9.56855	213	10.7384	10.3675	Mus musculus ATPase type 13A4 (Atp13a4), mRNA [NM_172613]
A_51_P119636	NM_009727	6.17718	434	5.94402	501	6.36508	6.16209	Mus musculus ATPase, aminophospholipid transporter (APLT), class I, type 8A, member 1 (Atp8a1), mRNA [NM_009727]
A_51_P305628	NM_015803	8.88	88.8	12.9	129	10	10.5933	Mus musculus ATPase, aminophospholipid transporter-like, class I, type 8A, member 2 (Atp8a2), mRNA [NM_015803]
A_51_P256384	NM_009723	11.3044	128	9.12225	155	8.86081	9.7625	Mus musculus ATPase, Ca++ transporting, plasma membrane 2 (Atp2b2), mRNA [NM_009723]
A_52_P611956	NM_175025	2.49299	714	2.61818	861	2.64278	2.58465	Mus musculus ATPase, Ca++-sequestering (Atp2c1), mRNA [NM_175025]
A_52_P70882	NM_001001488	5.34	53.4	6.25	62.5	4.89	5.49333	Mus musculus ATPase, class I, type 8B, member 1 (Atp8b1), mRNA [NM_001001488]
A_52_P276840	NM_015731	7.53466	4300	6.67475	4660	6.61348	6.94096	Mus musculus ATPase, class II, type 9A (Atp9a), mRNA [NM_015731]
A_51_P504114	NM_015804	2.74511	461	2.24955	449	2.44975	2.48147	Mus musculus ATPase, class VI, type 11A (Atp11a), mRNA [NM_015804]
A_52_P399998	NM_016920	2.59488	565	2.74545	630	2.54506	2.62846	Mus musculus ATPase, H+ transporting, lysosomal V0 subunit a isoform 1 (Atp6v0a1), mRNA [NM_016920]
A_52_P163766	NM_011596	2.13888	1810	2.068	1890	2.25867	2.15518	Mus musculus ATPase, H+ transporting, lysosomal V0 subunit a isoform 2 (Atp6v0a2), mRNA [NM_011596]
A_52_P169982	NM_134157	11.0548	1100	10.6949	1720	10.6802	10.81	Mus musculus ATPase, H+ transporting, V1 subunit B, isoform 1 (Atp6v1b1), mRNA [NM_134157]
A_51_P518600	NM_133699	7.40776	7420	6.96247	8240	6.91475	7.09499	Mus musculus ATPase, H+ transporting, V1 subunit C, isoform 2 (Atp6v1c2), mRNA [NM_133699]
A_52_P303388	NM_007510	2.34249	6570	2.31016	7450	2.26122	2.30462	Mus musculus ATPase, H+ transporting, V1 subunit E isoform 1 (Atp6v1e1), mRNA [NM_007510]
A_51_P166434	NM_007510	2.33634	6820	2.34535	7590	2.26639	2.31603	Mus musculus ATPase, H+ transporting, V1 subunit E isoform 1 (Atp6v1e1), mRNA [NM_007510]
A_52_P329398	NM_138652	9.71514	185	5.15304	100	6.00466	6.95761	Mus musculus ATPase, H+/K+ transporting, nongastric, alpha polypeptide (Atp12a), mRNA [NM_138652]
A_52_P515497	NM_144900	2.4535	11100	2.21326	11800	2.14542	2.27073	Mus musculus ATPase, Na+/K+ transporting, alpha 1 polypeptide (Atp1a1), mRNA [NM_144900]
A_51_P300817	NM_144900	2.38304	22800	2.13648	23200	2.08987	2.20313	Mus musculus ATPase, Na+/K+ transporting, alpha 1 polypeptide (Atp1a1), mRNA [NM_144900]
A_51_P328850	NM_021041	2.43	24.3	4.75	47.5	2.32	3.16667	Mus musculus ATP-binding cassette, sub-family C (CFTR/MRP), member 9 (Abcc9), transcript variant 2, mRNA [NM_021041]
A_52_P336142	NM_011920	5.13296	6740	5.48897	7880	5.20101	5.27431	Mus musculus ATP-binding cassette, sub-family G (WHITE), member 2 (Abcg2), mRNA [NM_011920]
A_51_P184886	NM_011920	4.76069	15000	4.98146	17500	4.96523	4.90246	Mus musculus ATP-binding cassette, sub-family G (WHITE), member 2 (Abcg2), mRNA [NM_011920]
A_51_P418624	NM_153583	2.7661	213	3.74782	258	3.22382	3.24591	Mus musculus autophagy-related 4D-like (yeast) (Atg4dl), mRNA [NM_153583]
A_51_P424893	NM_009688	2.99701	110	2.26549	84.6	3.61347	2.95865	Mus musculus baculoviral IAP repeat-containing 4 (Birc4), mRNA [NM_009688]
A_51_P378158	XM_355129	2.04435	332	2.06364	293	2.31609	2.14136	Mus musculus Bardet-Biedl syndrome 1 homolog (human), mRNA (cDNA clone IMAGE:30619127), partial cds [BC076577]
A_52_P327289	NM_027810	2.13446	207	2.24683	218	2.11145	2.16425	Mus musculus Bardet-Biedl syndrome 7 (Bbs7), mRNA [NM_027810]
A_51_P241387	NM_013800	4.59258	59.1	2.22442	38.8	5.99733	4.27144	Mus musculus BarH-like homeobox 2 (Barx2), mRNA [NM_013800]
A_51_P241383	NM_013800	3.335	59.6	4.438	66.8	3.737	3.83667	Mus musculus BarH-like homeobox 2 (Barx2), mRNA [NM_013800]
A_51_P451176	NM_024469	2.09459	400	2.08803	453	2.00574	2.06279	Mus musculus basic helix-loop-helix domain containing, class B3 (Bhlhb3), mRNA [NM_024469]
A_52_P677364	NM_025840	2.25512	10800	2.16181	11100	2.07202	2.16299	Mus musculus basic leucine zipper and W2 domains 2 (Bzw2), mRNA [NM_025840]
A_52_P446868	NM_144558	2.30712	112	2.10648	145	2.15968	2.19109	Mus musculus basic, immunoglobulin-like variable motif containing (Bivm), mRNA [NM_144558]
A_51_P421559	NM_138653	13.3347	3360	13.2484	3760	13.8255	13.4695	Mus musculus B-box and SPRY domain containing (Bspry), mRNA [NM_138653]
A_52_P78830	NM_138313	2.62536	82.1	2.66565	113	2.73834	2.67645	Mus musculus Bcl2 modifying factor (Bmf), mRNA [NM_138313]
A_52_P12623	NM_134253	18.1808	803	15.9989	918	16.1212	16.767	Mus musculus BCL2/adenovirus E1B 19kD interacting protein like (Bnipl), mRNA [NM_134253]
A_51_P354857	NM_134253	18.6838	462	19.2923	552	19.7068	19.2277	Mus musculus BCL2/adenovirus E1B 19kD interacting protein like (Bnipl), mRNA [NM_134253]
A_52_P225207	NM_007523	2.49284	163	2.37048	161	2.22825	2.36386	Mus musculus BCL2-antagonist/killer 1 (Bak1), mRNA [NM_007523]
A_51_P117794	NM_007546	4.4673	217	5.21457	287	4.71358	4.79848	Mus musculus Bcl2-interacting killer-like (Biklk), mRNA [NM_007546]
A_52_P510877	NM_009743	4.11531	878	3.94593	920	4.01028	4.02384	Mus musculus Bcl2-like 1 (Bcl2l1), mRNA [NM_009743]
A_51_P299454	NM_009743	6.20842	662	5.637	692	6.00812	5.95118	Mus musculus Bcl2-like 1 (Bcl2l1), mRNA [NM_009743]
A_52_P660100	NM_025778	14.1253	1990	14.4183	2270	13.7802	14.1079	Mus musculus Bcl2-like 14 (apoptosis facilitator) (Bcl2l14), mRNA [NM_025778]
A_51_P341336	NM_025778	26.4426	981	24.7206	1110	27.3675	26.1769	Mus musculus Bcl2-like 14 (apoptosis facilitator) (Bcl2l14), mRNA [NM_025778]
A_51_P196526	NM_008144	2.05788	1230	2.18274	1450	2.09282	2.11115	Mus musculus Bernardinelli-Seip congenital lipodystrophy 2 homolog (human) (Bscl2), mRNA [NM_008144]
A_51_P101375	NM_145933	2.42746	423	2.40292	512	2.22396	2.35145	Mus musculus beta galactoside alpha 2,6 sialyltransferase 1 (St6gal1), mRNA [NM_145933]
A_51_P376934	NM_019517	2.04228	259	2.28348	325	2.07871	2.13482	Mus musculus beta-site APP-cleaving enzyme 2 (Bace2), mRNA [NM_019517]
A_52_P298584	NM_009753	2.07531	44	2.01278	48.2	2.12886	2.07231	Mus musculus bicaudal D homolog 1 (Drosophila) (Bicd1), mRNA [NM_009753]
A_52_P162486	NM_007542	3.02527	29800	2.83084	30800	2.92426	2.92679	Mus musculus biglycan (Bgn), mRNA [NM_007542]
A_51_P209451	NM_153398	2.03439	211	2.19073	234	2.34034	2.18849	Mus musculus BMP-induced factor 1 (Bif1) mRNA, complete cds. [AF263010]
A_51_P488646	NM_009755	3.28242	11300	3.10318	11200	3.11225	3.16595	Mus musculus bone morphogenetic protein 1 (Bmp1), mRNA [NM_009755]
A_51_P213266	NM_007558	5.68607	225	5.12653	221	5.27448	5.36236	Mus musculus bone morphogenetic protein 8a (Bmp8a), mRNA [NM_007558]
A_52_P586944	NM_007560	48.6	486	55.4	554	53.9	52.6333	Mus musculus bone morphogenetic protein receptor, type 1B (Bmpr1b), mRNA [NM_007560]
A_51_P286301	NM_007539	3.13407	254	2.85383	250	2.9884	2.9921	Mus musculus bradykinin receptor, beta 1 (Bdkrb1), mRNA [NM_007539]
A_52_P628885	NM_080640	6.93	69.3	7.36853	76.4	6.21	6.83618	Mus musculus brain and acute leukemia, cytoplasmic (Baalc), mRNA [NM_080640]
A_52_P55893	NM_080640	2.37979	37.7	5.94317	64.6	3.08959	3.80419	Mus musculus brain and acute leukemia, cytoplasmic (Baalc), mRNA [NM_080640]
A_51_P344263	NM_080640	4.91622	330	4.43187	361	5.16434	4.83748	Mus musculus brain and acute leukemia, cytoplasmic (Baalc), mRNA [NM_080640]
A_52_P466853	NM_023326	5.29122	6200	5.16045	7410	4.96891	5.14019	Mus musculus brain expressed myelocytomatosis oncogene (Bmyc), mRNA [NM_023326]
A_51_P433194	NM_029815	2.69306	34.8	3.6326	64.8	2.15815	2.82794	Mus musculus breast carcinoma amplified sequence 1 (Bcas1), mRNA [NM_029815]
A_51_P166783	NM_138681	2.19561	211	2.76548	290	2.44934	2.47014	Mus musculus breast carcinoma amplified sequence 3 (Bcas3), mRNA [NM_138681]
A_52_P674759	NM_145534	3.49117	1820	3.38212	2090	3.16126	3.34485	Mus musculus BTB (POZ) domain containing 3 (Btbd3), transcript variant 1, mRNA [NM_145534]
A_51_P251293	NM_145534	5.25113	1280	5.45231	1490	4.92721	5.21022	Mus musculus BTB (POZ) domain containing 3 (Btbd3), transcript variant 1, mRNA [NM_145534]
A_52_P635271	NM_201646	3.29004	2070	3.05024	2240	3.27496	3.20508	Mus musculus BTB (POZ) domain containing 6 (Btbd6), mRNA [NM_201646]
A_52_P506871	NM_172806	2.6108	440	2.88214	496	2.82394	2.77229	Mus musculus BTB (POZ) domain containing 7 (Btbd7), mRNA [NM_172806]
A_51_P445166	NM_019959	12.3366	4180	11.9169	4570	11.4433	11.8989	Mus musculus C1q and tumor necrosis factor related protein 1 (C1qtnf1), mRNA [NM_019959]
A_52_P121192	NM_145613	7.99353	672	8.9948	869	8.2836	8.42398	Mus musculus C1q and tumor necrosis factor related protein 5 (C1qtnf5), mRNA [NM_145613]
A_51_P373911	NM_145613	3.70099	1150	3.61488	1420	3.55766	3.62451	Mus musculus C1q and tumor necrosis factor related protein 5 (C1qtnf5), mRNA [NM_145613]
A_52_P385546	NM_153155	48.9	489	62.4	624	61.8	57.7	Mus musculus C1q-like 3 (C1ql3), mRNA [NM_153155]
A_51_P233153	NM_153163	108	1080	131	1310	112	117	Mus musculus Ca2+-dependent activator protein for secretion 2 (Cadps2), mRNA [NM_153163]
A_51_P285756	NM_028375	4.65718	258	4.86235	284	4.63195	4.71716	Mus musculus CAAX box 1 homolog C (human) (Cxx1c), mRNA [NM_028375]
A_52_P384718	XM_283264	23.9489	2230	20.282	2550	19.1982	21.1431	Mus musculus cadherin 10, mRNA (cDNA clone MGC:62439 IMAGE:5696194), complete cds. [BC052056]
A_51_P471386	NM_011800	4.29567	222	3.23301	249	3.95874	3.82914	Mus musculus cadherin 20 (Cdh20), mRNA [NM_011800]
A_51_P433237	NM_007665	4.77114	105	4.30686	130	4.97534	4.68445	Mus musculus cadherin 3 (Cdh3), mRNA [NM_007665]
A_51_P440743	NM_009886	2.05695	3190	2.17948	3620	2.03654	2.09099	Mus musculus cadherin EGF LAG seven-pass G-type receptor 1 (Celsr1), mRNA [NM_009886]
A_51_P302823	NM_019686	3.35308	190	3.72331	261	4.98576	4.02071	Mus musculus calcium and integrin binding family member 2 (Cib2), mRNA [NM_019686]
A_51_P327675	NM_133189	3.47584	71.5	2.96517	80.7	3.44415	3.29505	Mus musculus calcium channel, voltage-dependent, gamma subunit 7 (Cacng7), mRNA [NM_133189]
A_51_P376996	NM_009781	2.30691	119	2.22106	155	2.39589	2.30795	Mus musculus calcium channel, voltage-dependent, L type, alpha 1C subunit (Cacna1c), mRNA [NM_009781]
A_52_P610900	NM_146233	2.32092	693	2.20928	796	2.08339	2.20453	Mus musculus calcium/calmodulin-dependent serine protein kinase (MAGUK family) (Cask), transcript variant 2, mRNA [NM_146233]
A_52_P599578	NM_145575	2.22589	2250	2.13136	2450	2.17398	2.17708	Mus musculus caldesmon 1 (Cald1), mRNA [NM_145575]
A_51_P357573	NM_145575	2.96082	12100	2.90504	13200	2.94316	2.93634	Mus musculus caldesmon 1 (Cald1), mRNA [NM_145575]
A_51_P247928	NM_053155	4.44189	973	4.35702	1070	3.9791	4.25933	Mus musculus calmin (Clmn), mRNA [NM_053155]
A_51_P350817	NM_009922	6.35489	6680	5.74301	6290	6.60895	6.23562	Mus musculus calponin 1 (Cnn1), mRNA [NM_009922]
A_52_P554670	NM_184053	2.14104	4020	2.0999	4440	2.18252	2.14116	Mus musculus calumenin (Calu), transcript variant 2, mRNA [NM_184053]
A_51_P295355	NM_011957	2.55613	1210	2.40063	1260	2.80224	2.58634	Mus musculus cAMP responsive element binding protein 3-like 1 (Creb3l1), mRNA [NM_011957]
A_51_P497882	NM_030080	4.11654	242	4.33375	313	5.70436	4.71822	Mus musculus cAMP responsive element binding protein 3-like 4 (Creb3l4), mRNA [NM_030080]
A_52_P503135	NM_177054	11.1648	869	12.2743	980	10.3421	11.2604	Mus musculus cancer susceptibility candidate 4 (Casc4), transcript variant 1, mRNA [NM_177054]
A_51_P403378	NM_007726	2.80098	30.4	4.4	44	5.53	4.24366	Mus musculus cannabinoid receptor 1 (brain) (Cnr1), mRNA [NM_007726]
A_51_P277006	NM_175140	15.6754	358	15.6401	383	19.8098	17.0418	Mus musculus carbohydrate (N-acetylgalactosamine 4-0) sulfotransferase 8 (Chst8), mRNA [NM_175140]
A_51_P318804	NM_029031	2.83222	107	3.35007	130	2.56392	2.9154	Mus musculus carbohydrate kinase-like (Carkl), mRNA [NM_029031]
A_51_P126864	NM_021439	3.04899	70.5	2.90873	75.1	4.3896	3.44911	Mus musculus carbohydrate sulfotransferase 11 (Chst11), mRNA [NM_021439]
A_51_P258894	NM_018763	4.89165	893	4.64166	949	5.19493	4.90942	Mus musculus carbohydrate sulfotransferase 2 (Chst2), mRNA [NM_018763]
A_51_P153765	NM_024495	2.46224	4380	2.4278	4960	2.4688	2.45294	Mus musculus carbonic anhydrase 13 (Car13), mRNA [NM_024495]
A_51_P455647	NM_009801	7.92057	5030	7.33326	5940	7.44668	7.56683	Mus musculus carbonic anhydrase 2 (Car2), mRNA [NM_009801]
A_51_P243963	NM_181315	3.17847	1980	3.28916	2190	3.28192	3.24985	Mus musculus carbonic anhydrase 5b, mitochondrial (Car5b), mRNA [NM_181315]
A_51_P242205	NM_009885	2.21165	50.6	2.27684	64.6	2.42882	2.30577	Mus musculus carboxyl ester lipase (Cel), mRNA [NM_009885]
A_51_P139108	NM_019696	4.42923	409	5.24338	584	5.11471	4.9291	Mus musculus carboxypeptidase X 1 (M14 family) (Cpxm1), mRNA [NM_019696]
A_51_P177562	NM_153679	2.44566	202	2.44259	222	2.44036	2.44287	Mus musculus carnitine palmitoyltransferase 1c (Cpt1c), mRNA [NM_153679]
A_51_P409010	NM_016685	9.75773	3160	9.53781	3690	9.47215	9.58923	Mus musculus cartilage oligomeric matrix protein (Comp), mRNA [NM_016685]
A_51_P491378	NM_007784	10.5	105	12.5	125	8.38	10.46	Mus musculus casein alpha (Csna), mRNA [NM_007784]
A_51_P422143	NM_007785	7.46	74.6	8.53	85.3	5.34	7.11	Mus musculus casein gamma (Csng), mRNA [NM_007785]
A_51_P227280	NM_007786	53.0156	32400	50.3461	36100	55.765	53.0423	Mus musculus casein kappa (Csnk), mRNA [NM_007786]
A_51_P227275	NM_007786	26.6489	90700	25.2215	91200	28.7683	26.8796	Mus musculus casein kappa (Csnk), mRNA [NM_007786]
A_51_P484983	NM_023224	7.82818	517	7.83742	588	8.27322	7.97961	Mus musculus Casitas B-lineage lymphoma c (Cblc), mRNA [NM_023224]
A_51_P484978	NM_023224	19.2808	638	18.0122	678	19.2364	18.8431	Mus musculus Casitas B-lineage lymphoma c (Cblc), mRNA [NM_023224]
A_51_P242265	NM_009950	2.40455	1830	2.48018	2140	2.45958	2.4481	Mus musculus CASP2 and RIPK1 domain containing adaptor with death domain (Cradd), mRNA [NM_009950]
A_51_P142861	NM_009807	3.65184	5790	3.84763	6690	3.97781	3.82576	Mus musculus caspase 1 (Casp1), mRNA [NM_009807]
A_51_P463159	NM_009809	6.11	61.1	2.19	21.9	2.22	3.50667	Mus musculus caspase 14 (Casp14), mRNA [NM_009809]
A_52_P117576	NM_009810	3.09924	2700	3.0067	2910	2.89458	3.00017	Mus musculus caspase 3, apoptosis related cysteine protease (Casp3), mRNA [NM_009810]
A_52_P184435	NM_007615	3.60177	5270	3.38251	5850	3.07705	3.35377	Mus musculus catenin (cadherin associated protein), delta 1 (Ctnnd1), mRNA [NM_007615]
A_52_P653276	XM_619776	3.69079	932	3.68959	1050	3.59846	3.65962	Mus musculus catenin (cadherin associated protein), delta 1, mRNA (cDNA clone MGC:54774 IMAGE:6309010), complete cds. [BC046589]
A_52_P587441	NM_008729	4.34	43.4	3.78	37.8	4.12	4.08	Mus musculus catenin (cadherin associated protein), delta 2 (Ctnnd2), mRNA [NM_008729]
A_51_P190249	NM_008729	11.8	118	14.3	143	14.2	13.4333	Mus musculus catenin (cadherin associated protein), delta 2 (Ctnnd2), mRNA [NM_008729]
A_52_P195839	NM_009982	3.5499	5230	3.65548	5990	3.51474	3.57337	Mus musculus cathepsin C (Ctsc), mRNA [NM_009982]
A_52_P660945	NM_019861	3.46338	548	3.83605	657	3.43953	3.57965	Mus musculus cathepsin F (Ctsf), mRNA [NM_019861]
A_52_P51078	NM_007801	23.6017	20200	23.339	23500	23.5356	23.4921	Mus musculus cathepsin H (Ctsh), mRNA [NM_007801]
A_51_P448236	NM_007802	2.42242	205	2.73543	259	2.81467	2.65751	Mus musculus cathepsin K (Ctsk), mRNA [NM_007802]
A_51_P255304	NM_007617	4.02699	43.2	3.86517	46.6	2.37672	3.42296	Mus musculus caveolin 3 (Cav3), mRNA [NM_007617]
A_51_P255365	NM_007709	2.21647	198	2.18568	196	2.38641	2.26285	Mus musculus Cbp/p300-interacting transactivator with Glu/Asp-rich carboxy-terminal domain 1 (Cited1), mRNA [NM_007709]
A_52_P426768	NM_019563	6.0738	11400	5.93476	12800	5.56614	5.85823	Mus musculus Cbp/p300-interacting transactivator, with Glu/Asp-rich carboxy-terminal domain, 4 (Cited4), mRNA [NM_019563]
A_51_P109099	NM_019563	6.86013	8790	6.75343	9420	6.59145	6.735	Mus musculus Cbp/p300-interacting transactivator, with Glu/Asp-rich carboxy-terminal domain, 4 (Cited4), mRNA [NM_019563]
A_52_P168567	NM_007678	2.76767	539	3.02777	587	3.32868	3.04137	Mus musculus CCAAT [BC058161]
A_51_P214087	NM_007678	2.30153	127	2.68497	141	2.61804	2.53484	Mus musculus CCAAT/enhancer binding protein (C/EBP), alpha (Cebpa), mRNA [NM_007678]
A_52_P63553	NM_009883	3.09241	62700	3.04052	67300	2.92941	3.02078	Mus musculus CCAAT/enhancer binding protein (C/EBP), beta (Cebpb), mRNA [NM_009883]
A_52_P605846	NM_009883	2.48666	15400	2.44495	17300	2.50658	2.4794	Mus musculus CCAAT/enhancer binding protein (C/EBP), beta (Cebpb), mRNA [NM_009883]
A_51_P172853	NM_009841	2.27815	14100	2.34269	15500	2.18755	2.26946	Mus musculus CD14 antigen (Cd14), mRNA [NM_009841]
A_51_P231042	NM_053094	13	130	14.4	144	14.9	14.1	Mus musculus CD163 antigen (Cd163), mRNA [NM_053094]
A_52_P254095	NM_010818	31.1239	5960	31.6968	6950	29.5119	30.7775	Mus musculus Cd200 antigen (Cd200), mRNA [NM_010818]
A_52_P5454	NM_054042	3.22721	6620	3.15585	7520	3.31877	3.23394	Mus musculus CD248 antigen, endosialin (Cd248), mRNA [NM_054042]
A_51_P188271	NM_054042	3.70293	13400	3.65374	15000	4.00309	3.78659	Mus musculus CD248 antigen, endosialin (Cd248), mRNA [NM_054042]
A_51_P514623	NM_025422	2.27186	4770	2.31149	5490	2.53107	2.37147	Mus musculus CD302 antigen (Cd302), mRNA [NM_025422]
A_51_P407053	NM_009851	10.5589	1230	10.0574	1380	9.82832	10.1482	Mus musculus CD44 antigen (Cd44), mRNA [NM_009851]
A_52_P40257	NM_007652	2.52722	528	2.62346	536	2.37918	2.50995	Mus musculus CD59a antigen (Cd59a), mRNA [NM_007652]
A_51_P320852	NM_007657	2.47567	48100	2.63811	55300	2.45353	2.52244	Mus musculus CD9 antigen (Cd9), mRNA [NM_007657]
A_51_P366542	NM_011925	3.11521	7570	2.95259	8100	2.89815	2.98865	Mus musculus CD97 antigen (Cd97), mRNA [NM_011925]
A_52_P106294	NM_172587	2.68853	194	2.20691	214	2.37147	2.4223	Mus musculus CDC14 cell division cycle 14 homolog B (S. cerevisiae) (Cdc14b), mRNA [NM_172587]
A_52_P165679	NM_021454	2.46971	225	2.99533	309	2.53618	2.66707	Mus musculus CDC42 effector protein (Rho GTPase binding) 5 (Cdc42ep5), mRNA [NM_021454]
A_51_P286018	NM_021454	2.1369	639	2.39644	779	2.21708	2.25014	Mus musculus CDC42 effector protein (Rho GTPase binding) 5 (Cdc42ep5), mRNA [NM_021454]
A_52_P400999	NM_020260	2.67151	3850	2.81557	4590	2.71749	2.73486	Mus musculus Cdc42 GTPase-activating protein (Cdgap), mRNA [NM_020260]
A_52_P340700	NM_172395	3.49524	13900	3.47782	15100	3.51815	3.49707	Mus musculus CDC42 small effector 1 (Cdc42se1), mRNA [NM_172395]
A_51_P117581	NM_022021	5.50987	859	5.10718	955	4.74854	5.12186	Mus musculus Cdk5 and Abl enzyme substrate 1 (Cables1), mRNA [NM_022021]
A_52_P283686	NM_138651	2.28114	812	2.23393	887	2.23054	2.24854	Mus musculus CDP-diacylglycerol synthase (phosphatidate cytidylyltransferase) 2 (Cds2), mRNA [NM_138651]
A_52_P253915	NM_138651	3.25078	3210	3.26732	3410	3.26981	3.26263	Mus musculus CDP-diacylglycerol synthase (phosphatidate cytidylyltransferase) 2 (Cds2), mRNA [NM_138651]
A_51_P479696	NM_173370	3.0095	85.2	2.97806	124	2.38773	2.79176	Mus musculus CDP-diacylglycerol synthase 1 (Cds1), mRNA [NM_173370]
A_52_P159232	NM_011926	23.8119	2280	20.1003	2590	17.9046	20.6056	Mus musculus CEA-related cell adhesion molecule 1 (Ceacam1), mRNA [NM_011926]
A_51_P171728	NM_011926	10.9661	4610	10.5411	5250	10.5708	10.6927	Mus musculus CEA-related cell adhesion molecule 1 (Ceacam1), mRNA [NM_011926]
A_51_P183446	NM_001039185	10.6154	1500	9.31982	1700	9.36884	9.768	Mus musculus CEA-related cell adhesion molecule 1, mRNA (cDNA clone MGC:18556 IMAGE:4218391), complete cds [BC016891]
A_52_P134195	NM_007675	26.4091	9220	26.1729	11100	25.605	26.0623	Mus musculus CEA-related cell adhesion molecule 10 (Ceacam10), mRNA [NM_007675]
A_52_P240706	NM_007543	25.087	8270	23.8887	8840	22.1331	23.7029	Mus musculus CEA-related cell adhesion molecule 2 (Ceacam2), mRNA [NM_007543]
A_51_P228604	NM_027839	3.85693	72.5	5.02469	81.6	4.06032	4.31398	Mus musculus CEA-related cell adhesion molecule 20 (Ceacam20), mRNA [NM_027839]
A_52_P613769	NM_007697	35	350	43.5	435	36.1	38.2	Mus musculus cell adhesion molecule with homology to L1CAM (Chl1), mRNA [NM_007697]
A_51_P199168	NM_007702	23.0918	570	23.5881	683	31.7647	26.1482	Mus musculus cell death-inducing DNA fragmentation factor, alpha subunit-like effector A (Cidea), mRNA [NM_007702]
A_52_P512365	NM_009894	2.46756	28.8	2.27247	31.6	3.99732	2.91245	Mus musculus cell death-inducing DNA fragmentation factor, alpha subunit-like effector B (Cideb), mRNA [NM_009894]
A_52_P339954	NM_007659	2.14986	91.8	3.13322	106	2.28745	2.52351	Mus musculus cell division cycle 2 homolog A (S. pombe) (Cdc2a), mRNA [NM_007659]
A_51_P372550	XM_181420	2.07194	1370	2.05552	1450	2.30806	2.14517	Mus musculus cell growth regulator with EF hand domain 1, mRNA (cDNA clone MGC:28551 IMAGE:4206019), complete cds. [BC023116]
A_51_P437247	NM_027180	2.52246	231	2.51126	252	2.77167	2.6018	Mus musculus centaurin, delta 2 (Centd2), transcript variant 1, mRNA [NM_027180]
A_52_P233703	NM_172633	9.59167	354	8.55189	442	7.94451	8.69602	Mus musculus cerebellin 2 precursor protein (Cbln2), mRNA [NM_172633]
A_52_P233701	NM_172633	36.1	361	32.3	323	31.4	33.2667	Mus musculus cerebellin 2 precursor protein (Cbln2), mRNA [NM_172633]
A_51_P114797	NM_172633	12.6	126	14.1	141	10.1	12.2667	Mus musculus cerebellin 2 precursor protein (Cbln2), mRNA [NM_172633]
A_51_P221612	NM_009907	2.08987	1790	2.04116	2050	2.04491	2.05865	Mus musculus ceroid lipofuscinosis, neuronal 3, juvenile (Batten, Spielmeyer-Vogt disease) (Cln3), mRNA [NM_009907]
A_51_P117739	NM_010216	2.03964	4040	2.13048	4590	2.10632	2.09214	Mus musculus c-fos induced growth factor (Figf), mRNA [NM_010216]
A_52_P327971	NM_172717	2.56404	632	2.44998	716	2.52076	2.5116	Mus musculus checkpoint with forkhead and ring finger domains (Chfr), mRNA [NM_172717]
A_51_P408595	NM_016960	4.58	45.8	6.21	62.1	3.97	4.92	Mus musculus chemokine (C-C motif) ligand 20 (Ccl20), mRNA [NM_016960]
A_51_P464703	NM_021443	5.91479	230	7.02618	286	6.08714	6.3427	Mus musculus chemokine (C-C motif) ligand 8 (Ccl8), mRNA [NM_021443]
A_52_P334593	NM_017466	2.33361	687	2.43082	806	2.33312	2.36585	Mus musculus chemokine (C-C motif) receptor-like 2 (Ccrl2), mRNA [NM_017466]
A_51_P232682	NM_017466	3.60833	897	3.34207	953	3.53052	3.49364	Mus musculus chemokine (C-C motif) receptor-like 2 (Ccrl2), mRNA [NM_017466]
A_51_P461665	NM_008599	7.84	78.4	9.12	91.2	7.03	7.99667	Mus musculus chemokine (C-X-C motif) ligand 9 (Cxcl9), mRNA [NM_008599]
A_51_P308048	NM_027294	20.4981	1190	23.092	1510	22.3318	21.9739	Mus musculus chemokine-like factor super family 8 (Cklfsf8), mRNA [NM_027294]
A_52_P118310	NM_175752	2.41603	84.3	2.75435	107	2.50075	2.55705	Mus musculus chimerin (chimaerin) 1 (Chn1), transcript variant 1, mRNA [NM_175752]
A_51_P335758	NM_029716	2.78855	357	2.79446	395	2.78423	2.78908	Mus musculus chimerin (chimaerin) 1 (Chn1), transcript variant 2, mRNA [NM_029716]
A_52_P302587	NM_023543	4.9566	185	7.2583	207	6.2615	6.1588	Mus musculus chimerin (chimaerin) 2 (Chn2), mRNA [NM_023543]
A_51_P413005	NM_023543	6.14738	923	5.75855	1050	6.19576	6.0339	Mus musculus chimerin (chimaerin) 2 (Chn2), mRNA [NM_023543]
A_51_P362066	NM_007695	8.74405	4870	8.10842	4990	8.15695	8.33647	Mus musculus chitinase 3-like 1 (Chi3l1), mRNA [NM_007695]
A_52_P669035	NM_009899	60.5201	2070	53.7506	2560	49.7366	54.6691	Mus musculus chloride channel calcium activated 1 (Clca1), mRNA [NM_009899]
A_51_P265806	NM_030601	13.7446	1590	14.2176	1940	14.3985	14.1202	Mus musculus chloride channel calcium activated 2 (Clca2), mRNA [NM_030601]
A_52_P447284	NM_172469	12.9112	900	13.195	952	14.6395	13.5819	Mus musculus chloride intracellular channel 6 (Clic6), mRNA [NM_172469]
A_51_P354307	NM_172469	40.6	406	47.2	472	42.1	43.3	Mus musculus chloride intracellular channel 6 (Clic6), mRNA [NM_172469]
A_51_P137322	NM_031161	14.8	148	15.6	156	16	15.4667	Mus musculus cholecystokinin (Cck), mRNA [NM_031161]
A_51_P112966	NM_009890	2.61487	410	2.90821	473	3.33641	2.95316	Mus musculus cholesterol 25-hydroxylase (Ch25h), mRNA [NM_009890]
A_52_P432570	NM_175343	4.59607	148	4.2938	173	4.27783	4.38924	Mus musculus choline dehydrogenase (Chdh), mRNA [NM_175343]
A_51_P247853	NM_033269	21.7399	278	24.2136	336	22.5646	22.8394	Mus musculus cholinergic receptor, muscarinic 3, cardiac (Chrm3), mRNA [NM_033269]
A_51_P475342	NM_009601	2.90278	983	2.92504	1060	2.6805	2.83611	Mus musculus cholinergic receptor, nicotinic, beta polypeptide 1 (muscle) (Chrnb1), mRNA [NM_009601]
A_52_P604849	NM_013884	5.71187	288	5.96535	345	6.0612	5.91281	Mus musculus chondroitin sulfate proteoglycan 5 (Cspg5), mRNA [NM_013884]
A_52_P437662	NM_013884	8.63087	394	7.11655	395	6.2444	7.33061	Mus musculus chondroitin sulfate proteoglycan 5 (Cspg5), mRNA [NM_013884]
A_51_P322170	NM_008864	2.59331	70.6	2.81612	66.1	3.08642	2.83195	Mus musculus chorionic somatomammotropin hormone 1 (Csh1), mRNA [NM_008864]
A_51_P382684	NM_021350	4.08737	77.4	4.12039	54.2	2.49255	3.56677	Mus musculus choroideremia-like (Chml), mRNA [NM_021350]
A_52_P14810	XM_484041	2.29445	324	2.0984	360	2.40609	2.26631	Mus musculus chromodomain helicase DNA binding protein 3, mRNA (cDNA clone MGC:40857 IMAGE:5369285), complete cds. [BC030435]
A_52_P75971	NM_026599	10.1202	821	8.99682	917	8.91999	9.34566	Mus musculus cingulin-like 1 (Cgnl1), mRNA [NM_026599]
A_52_P549032	NM_026599	4.56667	83.9	5.82533	117	4.28846	4.89349	Mus musculus cingulin-like 1 (Cgnl1), mRNA [NM_026599]
A_52_P490493	NM_026599	6.20795	6710	6.31741	7400	5.87172	6.13236	Mus musculus cingulin-like 1 (Cgnl1), mRNA [NM_026599]
A_51_P361678	NM_026599	6.19012	9450	6.04745	10600	5.91377	6.05045	Mus musculus cingulin-like 1 (Cgnl1), mRNA [NM_026599]
A_51_P179523	NM_026599	7.16369	199	7.70844	228	8.65154	7.84122	Mus musculus cingulin-like 1 (Cgnl1), mRNA [NM_026599]
A_51_P238217	NM_028870	2.82697	2670	2.89688	3030	2.82854	2.8508	Mus musculus clathrin, light polypeptide (Lcb) (Cltb), mRNA [NM_028870]
A_52_P48681	NM_016674	47.937	1030	78.3825	1220	41.831	56.0502	Mus musculus claudin 1 (Cldn1), mRNA [NM_016674]
A_51_P481958	NM_016674	27.6434	1130	24.4224	1440	22.6967	24.9208	Mus musculus claudin 1 (Cldn1), mRNA [NM_016674]
A_51_P456465	NM_021386	60.8071	4110	59.5153	4760	56.8541	59.0589	Mus musculus claudin 10 (Cldn10), transcript variant 2, mRNA [NM_021386]
A_51_P409452	NM_008770	4.76	47.6	7.47	74.7	15.1	9.11	Mus musculus claudin 11 (Cldn11), mRNA [NM_008770]
A_52_P251450	NM_016675	5.35773	84.2	6.12653	120	5.32039	5.60155	Mus musculus claudin 2 (Cldn2), mRNA [NM_016675]
A_52_P421543	NM_027998	74.5091	1220	48.0305	1370	70.8127	64.4508	Mus musculus claudin 23 (Cldn23), mRNA [NM_027998]
A_51_P157902	NM_009902	11.4633	20300	11.0973	22400	11.2214	11.2606	Mus musculus claudin 3 (Cldn3), mRNA [NM_009902]
A_51_P356467	NM_009903	21.2	212	25.2	252	19.6612	22.0204	Mus musculus claudin 4 (Cldn4), mRNA [NM_009903]
A_51_P165185	NM_016887	11.8232	29600	11.2921	33000	11.4917	11.5357	Mus musculus claudin 7 (Cldn7), mRNA [NM_016887]
A_52_P549190	NM_018778	22.8	228	25.9	259	23.7	24.1333	Mus musculus claudin 8 (Cldn8), mRNA [NM_018778]
A_52_P545255	NM_016856	2.87592	1600	2.54764	1530	2.38619	2.60325	Mus musculus cleavage and polyadenylation specific factor 2 (Cpsf2), mRNA [NM_016856]
A_51_P114002	NM_026672	3.12961	156	2.90219	192	2.72223	2.91801	Mus musculus clone:0610005A07 product:GLUTATHIONE S-TRANSFERASE, MU TYPE 3 (YB3) homolog [Mus musculus], full insert sequence. [AK002213]
A_52_P515370	NM_009069	2.80857	774	2.80514	859	2.64315	2.75229	Mus musculus clone:1500036H15 product:RIT PROTEIN homolog [Homo sapiens], full insert sequence. [AK018785]
A_51_P428013	XM_133217	2.30599	4680	2.11128	4570	2.19319	2.20349	Mus musculus clone:1600029N02 product:MICROTUBULE-ASSOCIATED PROTEIN EMAP homolog [Rattus norvegicus], full insert sequence. [AK005562]
A_51_P324838	NM_025276	2.97734	677	3.42363	766	3.3801	3.26036	Mus musculus clone:1810006M18 product:envoplakin, full insert sequence. [AK007353]
A_52_P131423	NM_013594	6.58876	295	6.45049	336	7.4452	6.82815	Mus musculus clone:1810008C20 product:methyl-CpG binding domain protein 1, full insert sequence. [AK007371]
A_52_P333529	NM_033314	4.03431	9940	3.75752	10600	3.86528	3.88571	Mus musculus clone:2310021C19 product:solute carrier family 21 (prostaglandin transporter), member 2, full insert sequence. [AK009434]
A_52_P362466	NM_020048	3.44619	41.2	3.05343	47.1	3.01387	3.17116	Mus musculus clone:2410115I17 product:Trf (TATA binding protein-related factor)-proximal protein homolog (Drosophila), full insert sequence. [AK019130]
A_52_P456137	NM_011650	2.27089	90.1	2.22976	86.2	2.12376	2.20814	Mus musculus clone:2600015M20 product:translin, full insert sequence. [AK011220]
A_52_P324848	NM_031998	2.46695	91.4	2.17394	97.4	3.58195	2.74095	Mus musculus clone:2810431D15 product:testis specific gene A14, full insert sequence. [AK019270]
A_52_P622614	NM_023699	3.30942	1260	2.84157	1160	3.04648	3.06582	Mus musculus clone:3110041H08 product:nuclear factor of activated T-cells, cytoplasmic, calcineurin-dependent 4, full insert sequence. [AK014164]
A_52_P515769	NM_017378	9.72	97.2	14.1	141	9.22	11.0133	Mus musculus clone:3830430E17 product:protocadherin 12, full insert sequence. [AK028374]
A_51_P105927	NM_001033158	3.89587	1030	3.80718	1100	3.96767	3.89024	Mus musculus clone:4631404I11 product:RIS homolog [Homo sapiens], full insert sequence [AK014511]
A_52_P590625	NM_175532	14.4471	678	17.7446	904	14.4818	15.5578	Mus musculus clone:4732457J09 product:PAAD and NACHT containing protein, full insert sequence [AK028802]
A_51_P506695	NM_145705	2.96929	75.7	2.39902	72.2	2.64459	2.67096	Mus musculus clone:4732474B22 product:TERF1-INTERACTING NUCLEAR PROTEIN 2, full insert sequence [AK028952]
A_52_P614762	NM_007522	2.54683	224	2.60095	251	2.52513	2.55763	Mus musculus clone:4833429M11 product:Bcl-associated death promoter, full insert sequence. [AK029400]
A_52_P238953	XM_619674	2.11122	123	2.21282	126	2.02272	2.11558	Mus musculus clone:4930467M19 product:SAM domain, SH3 domain and nuclear localisation signals, 1, full insert sequence. [AK015524]
A_51_P394889		3.67201	75.5	3.709	90.2	3.62525	3.66875	Mus musculus clone:4930573O21 product:gamma-aminobutyric acid (GABA-B) receptor, 1, full insert sequence. [AK016293]
A_51_P135037	NM_016703	3.79835	169	3.59391	156	2.66497	3.35241	Mus musculus clone:4931409I21 product:prolactin regulatory element binding, full insert sequence [AK029838]
A_52_P73498	NM_001025375	7.74	77.4	8.58	85.8	8.85	8.39	Mus musculus clone:4932422L05 product:MEIOTIC RECOMBINATION PROTEIN REC14 (2810418I05RIK PROTEIN) homolog [Mus musculus], full insert sequence [AK077037]
A_52_P494597	XM_284491	2.11254	1710	2.16651	1940	2.0937	2.12425	Mus musculus clone:4933415I16 product:SERINE/THREONINE PROTEIN PHOSPHATASE 2A, 65 KDA REGULATORY SUBUNIT A, BETA ISOFORM (PP2A, SUBUNIT A, PR65-BETA ISOFORM) (PP2A, SUBUNIT A, R1-BETA...
A_52_P187820	NM_175164	4.41104	127	2.76449	101	2.82004	3.33186	Mus musculus clone:4933432P15 product:GRAF PROTEIN (FRAGMENT) homolog [Homo sapiens], full insert sequence. [AK017029]
A_52_P199084	NM_010016	2.03346	21.4	3.14913	44.8	7.31	4.1642	Mus musculus clone:5031405O06 product:decay accelerating factor 1, full insert sequence [AK030285]
A_51_P134574	NM_023420	2.42289	275	2.11645	275	2.33605	2.2918	Mus musculus clone:5031415L06 product:collagen, type IV, alpha 3 (Goodpasture antigen) binding protein, full insert sequence [AK030305]
A_51_P314547		3.67	36.7	4.63	46.3	5.75	4.68333	Mus musculus clone:5330437D01 product:serine protease inhibitor 2-1, full insert sequence. [AK019935]
A_52_P253179	NM_008343	3.67742	1770	3.99364	2200	3.80195	3.82434	Mus musculus clone:5730419J04 product:insulin-like growth factor binding protein 3, full insert sequence [AK077477]
A_51_P101460	XM_621314	13.8402	15400	14.2821	18300	13.4904	13.8709	Mus musculus clone:5730453H04 product:desmoplakin, desmosomal (fragment) homolog [Bos primigenius taurus], full insert sequence. [AK077574]
A_52_P450780	NM_016963	3.61047	557	3.50439	684	3.26374	3.45953	Mus musculus clone:5730493J03 product:tropomodulin 3, full insert sequence. [AK017725]
A_51_P175567	NM_021532	7.96788	810	8.96987	1010	7.78387	8.24054	Mus musculus clone:5730524L20 product:thymus expressed gene 3, full insert sequence [AK077691]
A_52_P424253	NM_007743	3.35401	2190	2.64657	2030	2.39917	2.79992	Mus musculus clone:6030456A07 product:procollagen, type I, alpha 2, full insert sequence. [AK031577]
A_52_P102207	NM_172290	4.59	45.9	7.48	74.8	7.42	6.49667	Mus musculus clone:6230410L23 product:NEUROTRIMIN PRECURSOR (GP65) homolog [Rattus norvegicus], full insert sequence. [AK018085]
A_52_P442145	XM_909341	4.97217	236	5.54623	265	5.38473	5.30104	Mus musculus clone:6430408L10 product:sodium channel protein II homolog [Rattus norvegicus], full insert sequence [AK032187]
A_51_P127738	XM_909341	3.04	30.4	6.15	61.5	5.11	4.76667	Mus musculus clone:6430408L10 product:sodium channel protein II homolog [Rattus norvegicus], full insert sequence [AK032187]
A_52_P292882	NM_022994	2.88997	89.6	3.17402	118	4.26906	3.44435	Mus musculus clone:6430514F02 product:death associated protein 3, full insert sequence. [AK032275]
A_51_P462837		2.59189	145	2.62526	165	2.41043	2.54253	Mus musculus clone:6430539B01 product:perlecan (heparan sulfate proteoglycan 2), full insert sequence. [AK078248]
A_52_P172080	NM_023066	2.9783	60.8	2.4725	64.4	2.01819	2.48967	Mus musculus clone:6430541N23 product:aspartate-beta-hydroxylase, full insert sequence. [AK032420]
A_52_P387069	NM_001035239	2.4	24	3.93	39.3	3.38	3.23667	Mus musculus clone:6430553P18 product:MELASTATIN 2 (FRAGMENT) homolog [Homo sapiens], full insert sequence. [AK032465]
A_52_P376016	NM_053271	13.2	132	17	170	12.8	14.3333	Mus musculus clone:6430709C16 product:Rab3 interacting protein 1, full insert sequence. [AK032619]
A_52_P84037	NM_007706	3.92004	1750	4.07498	2070	3.81343	3.93615	Mus musculus clone:8030460M17 product:cytokine inducible SH2-containing protein 2, full insert sequence [AK033206]
A_52_P389723		4.63657	142	4.44976	81.1	4.466	4.51744	Mus musculus clone:8430403M24 product:epithelial V-like antigen, full insert sequence. [AK033359]
A_52_P231292	NM_010008	2.52	25.2	5.7458	57.9	4.63	4.2986	Mus musculus clone:9130001H23 product:cytochrome P450, 2j6, full insert sequence. [AK078893]
A_51_P380129	NM_010062	2.13202	633	2.21017	644	2.21191	2.1847	Mus musculus clone:9130026D18 product:syntrophin associated serine/threonine kinase, full insert sequence. [AK018651]
A_52_P14321	XM_132006	2.15966	1450	2.14283	1560	2.19604	2.16617	Mus musculus clone:9430010A17 product:IL-5 PROMOTER REII-REGION-BINDING PROTEIN homolog [Homo sapiens], full insert sequence. [AK079112]
A_52_P399945	NM_029891	2.64028	79.8	2.6441	105	2.82058	2.70165	Mus musculus clone:9430034D17 product:TRANSCRIPTION FACTOR NRF homolog [Homo sapiens], full insert sequence. [AK020455]
A_52_P13839	NM_027352	3.88956	107	5.39232	181	4.80291	4.69493	Mus musculus clone:9430094F20 product:golgi reassembly stacking protein 2, full insert sequence. [AK020521]
A_52_P19519	NM_019588	4.89	48.9	6.49	64.9	5.13	5.50333	Mus musculus clone:9530064F18 product:PANCREAS-ENRICHED PHOSPHOLIPASE C homolog [Homo sapiens], full insert sequence. [AK035546]
A_52_P496163	NM_008121	2.74924	175	2.5151	185	2.39811	2.55415	Mus musculus clone:A230062H11 product:gap junction membrane channel protein alpha 5, full insert sequence. [AK038780]
A_51_P425284	NM_009657	11.3131	4370	11.6919	5140	11.2482	11.4177	Mus musculus clone:A330009L16 product:aldolase 3, C isoform, full insert sequence [AK039267]
A_52_P322181	NM_007419	46.9	469	60.1	601	50	52.3333	Mus musculus clone:A330065B09 product:ADRENERGIC RECEPTOR, BETA 1, full insert sequence. [AK039569]
A_52_P287781		3.58	35.8	5.94	59.4	5.66	5.06	Mus musculus clone:A330078B09 product:fibroblast growth factor 9, full insert sequence. [AK079617]
A_52_P650011	NM_007923	2.86874	102	2.50091	96.3	3.77768	3.04911	Mus musculus clone:A630049D09 product:ELK4, member of ETS oncogene family, full insert sequence. [AK041964]
A_52_P100252	NM_007988	3.28831	1300	3.12064	1440	3.29034	3.23309	Mus musculus clone:A630082H08 product:fatty acid synthase, full insert sequence. [AK080374]
A_52_P164236	NM_139232	2.56241	171	2.59842	218	3.03622	2.73235	Mus musculus clone:A730008H17 product:ACTIN-BINDING PROTEIN FRABIN-GAMMA homolog [Mus musculus], full insert sequence. [AK042588]
A_52_P134899	NM_001044697	4.69667	110	4.70502	119	7.601	5.66756	Mus musculus clone:A730020D07 product:zinc finger protein 2, full insert sequence. [AK042734]
A_52_P392178	NM_010048	2.45886	717	2.38101	844	2.81245	2.55077	Mus musculus clone:A730024F01 product:DiGeorge syndrome gene c, full insert sequence. [AK042786]
A_52_P651998	NM_010799	2.03347	94	2.3351	117	2.15366	2.17408	Mus musculus clone:A730032F14 product:multiple inositol polyphosphate histidine phosphatase 1, full insert sequence. [AK080471]
A_51_P188085	NM_001033960	4.3909	69	5.51094	77.7	4.14	4.68061	Mus musculus clone:A930008G12 product:Rab6 GTPase activating protein, GAPCenA homolog [Homo sapiens], full insert sequence. [AK044346]
A_51_P274649		2.79691	98	3.04313	126	2.75864	2.86623	Mus musculus clone:A930008H02 product:cyclin L, full insert sequence. [AK044348]
A_52_P446011	XM_284250	4.24304	1820	4.22034	1940	3.84862	4.104	Mus musculus clone:A930017F14 product:ETHANOLAMINE KINASE (EC 2.7.1.82) (EKI) homolog [Homo sapiens], full insert sequence. [AK044502]
A_52_P424640	XM_284250	4.46655	1170	4.59854	1340	4.49566	4.52025	Mus musculus clone:A930017F14 product:ETHANOLAMINE KINASE (EC 2.7.1.82) (EKI) homolog [Homo sapiens], full insert sequence. [AK044502]
A_51_P229599	XM_284250	2.8202	3950	2.84043	4380	2.68278	2.78114	Mus musculus clone:A930017F14 product:ETHANOLAMINE KINASE (EC 2.7.1.82) (EKI) homolog [Homo sapiens], full insert sequence. [AK044502]
A_52_P362757	NM_146007	2.29155	543	2.32273	599	2.21304	2.27577	Mus musculus clone:B130009B12 product:procollagen, type VI, alpha 2, full insert sequence. [AK044870]
A_52_P467814	NM_008364	2.79012	4100	2.87179	4680	2.77474	2.81222	Mus musculus clone:B230304B05 product:interleukin 1 receptor accessory protein, full insert sequence [AK045686]
A_52_P510310		6.77	67.7	4.11	41.1	4.34	5.07333	Mus musculus clone:B230358H22 product:serine (or cysteine) proteinase inhibitor, clade E (nexin, plasminogen activator inhibitor type 1), member 2, full insert sequence. [AK046232]
A_52_P57177	NM_153163	6.36	63.6	9.08	90.8	6.73	7.39	Mus musculus clone:B430201C15 product:CEREBELLUM POSTNATAL DEVELOPMENT ASSOCIATED PROTEIN 2, full insert sequence. [AK046596]
A_52_P148428	NM_010906	2.55625	444	2.78074	528	2.68479	2.67393	Mus musculus clone:B430214H24 product:nuclear factor I/X, full insert sequence. [AK080940]
A_52_P67493	NM_007417	29.1304	1130	25.0947	1130	30.4956	28.2402	Mus musculus clone:B830011M21 product:ALPHA-2A ADRENERGIC RECEPTOR (ALPHA-2A ADRENOCEPTOR) (ALPHA-2AAR), full insert sequence [AK046802]
A_52_P153588	NM_019691	10.7	107	11.3	113	10.5	10.8333	Mus musculus clone:B930032D04 product:glutamate receptor, ionotropic, AMPA4 (alpha 4), full insert sequence. [AK047179]
A_52_P355004	NM_080285	9.24	92.4	13.5	135	9.9	10.88	Mus musculus clone:B930091O06 product:CORTACTIN-BINDING PROTEIN 2 homolog [Homo sapiens], full insert sequence. [AK081137]
A_52_P544810	XM_283264	3.09	30.9	3.7	37	3.62	3.47	Mus musculus clone:C030011H18 product:TRANSMEMBRANE GLYCOPROTEIN CADHERIN-10 homolog [Mus musculus], full insert sequence. [AK021064]
A_51_P172952	NM_177173	6.64	66.4	8.31	83.1	5.29	6.74667	Mus musculus clone:C030011I11 product:VEST-1 PROTEIN homolog [Homo sapiens], full insert sequence [AK081222]
A_52_P107956		3.98	39.8	4.54	45.4	3.17	3.89667	Mus musculus clone:C130040E12 product:procollagen, type XI, alpha 1, full insert sequence. [AK048202]
A_52_P33039	NM_009517	3.2783	111	2.22654	90.2	2.64136	2.7154	Mus musculus clone:C130048F06 product:wild-type p53-induced gene 1, full insert sequence [AK048313]
A_51_P511015	XM_284144	13.687	1670	14.0528	2020	12.7807	13.5068	Mus musculus clone:C130077B15 product:frizzled homolog 9 (Drosophila), full insert sequence. [AK021164]
A_51_P338197	NM_026829	2.04816	46.7	3.02687	67.3	2.37489	2.48331	Mus musculus clone:C130088P10 product:5, 10-methenyltetrahydrofolate synthetase, full insert sequence [AK081946]
A_51_P183894	NM_015798	3.80968	40.1	2.60918	31.6	2.97997	3.13294	Mus musculus clone:C330024E13 product:f-box only protein 15, full insert sequence [AK082809]
A_52_P261020	NM_011958	2.55737	74.4	2.65208	94	2.42845	2.54597	Mus musculus clone:C430020D18 product:origin recognition complex, subunit 4, full insert sequence. [AK049534]
A_52_P306236	NM_010141	4.5	45	6.78	67.8	7.08	6.12	Mus musculus clone:C630003G06 product:Eph receptor A7, full insert sequence. [AK049848]
A_52_P201920	NM_011627	2.53054	262	3.05493	337	2.90723	2.8309	Mus musculus clone:D030020D22 product:trophoblast glycoprotein, full insert sequence. [AK050794]
A_52_P545313	NM_181593	5.2	52	9.13	91.3	4.62	6.31667	Mus musculus clone:D130031K05 product:INOSITOL 1,4,5-TRISPHOSPHATE 3-KINASE (FRAGMENT) homolog [Homo sapiens], full insert sequence. [AK051297]
A_52_P645589	NM_016969	3.63074	364	3.28771	347	3.12078	3.34641	Mus musculus clone:D330014F01 product:myeloid-associated differentiation marker, full insert sequence. [AK052258]
A_52_P288050	NM_011812	2.15	21.5	2.87	28.7	2.61	2.54333	Mus musculus clone:D430006M14 product:fibulin 5, full insert sequence. [AK084895]
A_51_P248935	NR_001579	3.19354	82.7	2.64167	78.7	2.88903	2.90808	Mus musculus clone:D430035J07 product:telomerase RNA component, full insert sequence. [AK085092]
A_52_P540010	NM_023647	2.47033	41.3	2.15463	49.3	2.63915	2.42137	Mus musculus clone:D430039P06 product:selective hybridizing clone, full insert sequence. [AK052509]
A_52_P421881	NM_018779	9.82	98.2	11.7	117	9.18	10.2333	Mus musculus clone:D630035A07 product:phosphodiesterase 3A, cGMP inhibited, full insert sequence. [AK052718]
A_52_P515840	NM_133656	2.11695	340	2.34187	401	2.25358	2.23747	Mus musculus clone:D730007L14 product:avian sarcoma virus CT10 (v-crk) oncogene homolog, full insert sequence. [AK052795]
A_52_P25219	NM_026228	6.0192	117	4.4968	108	7.4929	6.00297	Mus musculus clone:D730033M24 product:BCG INDUCED INTEGRAL MEMBRANE PROTEIN BIGMO-103 (UP-REGULATED BY BCG-CWS) homolog [Homo sapiens], full insert sequence....
A_52_P261184	NM_133193	6.27775	2530	6.2263	2940	6.33154	6.27853	Mus musculus clone:D830007N24 product:IL-1RRP2 homolog [Mus musculus], full insert sequence [AK085780]
A_52_P553069	NM_001013833	6.9073	281	7.72117	322	6.08324	6.90391	Mus musculus clone:D830017E01 product:protein kinase, cGMP-dependent, type I, full insert sequence [AK052877]
A_52_P54666		2.52	25.2	2.78	27.8	2	2.43333	Mus musculus clone:D930031J16 product:microtubule-associated protein 2, full insert sequence. [AK086484]
A_52_P478420	NM_019823	8.44	84.4	7.52423	80.2	4.66	6.87474	Mus musculus clone:D930036L18 product:cytochrome P450, 2d22, full insert sequence. [AK086555]
A_52_P419505		21.7	217	19.4725	199	16.2	19.1242	Mus musculus clone:E030036B02 product:UDP-N-acetyl-alpha-D-galactosamine:polypeptide N-acetylgalactosaminyltransferase 3, full insert sequence. [AK087219]
A_51_P189198	NM_001013580	2.18209	1020	2.30644	1160	2.24841	2.24565	Mus musculus clone:E130111L16 product:par-3 (partitioning defective 3) homolog (C. elegans), full insert sequence [AK053576]
A_52_P97229	NM_001035239	4.61	46.1	5.91	59.1	3.19	4.57	Mus musculus clone:E130119P07 product:MELASTATIN 2 (FRAGMENT) homolog [Homo sapiens], full insert sequence. [AK053673]
A_52_P456810		2.24155	98.8	2.34072	96.8	2.11009	2.23078	Mus musculus clone:E130309O17 product:endothelial differentiation, sphingolipid G-protein-coupled receptor, 5, full insert sequence. [AK053813]
A_52_P49391	NM_019823	4.30925	137	3.98598	120	3.4314	3.90887	Mus musculus clone:G630039L19 product:cytochrome P450, 2d22, full insert sequence [AK090296]
A_51_P367720	NM_013492	4.70686	21200	4.75899	23400	4.72266	4.72951	Mus musculus clusterin (Clu), mRNA [NM_013492]
A_51_P455932	NM_007974	12.7	127	16.1	161	9.62	12.8067	Mus musculus coagulation factor II (thrombin) receptor-like 1 (F2rl1), mRNA [NM_007974]
A_52_P683413	NM_010171	2.36125	9400	2.49571	12000	2.40027	2.41908	Mus musculus coagulation factor III (F3), mRNA [NM_010171]
A_51_P236846	NM_010171	2.79693	16900	2.96779	20100	2.68503	2.81658	Mus musculus coagulation factor III (F3), mRNA [NM_010171]
A_51_P289239	NM_007977	3.33408	88.3	4.2691	125	3.62446	3.74254	Mus musculus coagulation factor VIII (F8), mRNA [NM_007977]
A_52_P272519	NM_009938	2.09527	2650	2.00366	2940	2.08003	2.05965	Mus musculus coatomer protein complex subunit alpha (Copa), mRNA [NM_009938]
A_52_P319591	NM_017477	2.18397	35200	2.07742	37200	2.08834	2.11658	Mus musculus coatomer protein complex, subunit gamma (Copg), transcript variant 1, mRNA [NM_017477]
A_52_P349694	NM_201244	2.38433	237	2.08715	250	2.26812	2.24653	Mus musculus coatomer protein complex, subunit gamma (Copg), transcript variant 2, mRNA [NM_201244]
A_52_P195100	NM_178793	6.14048	1430	5.56969	1540	6.03963	5.9166	Mus musculus collagen and calcium binding EGF domains 1 (Ccbe1), mRNA [NM_178793]
A_52_P42255	NM_007765	20.6043	289	17.7296	289	19.3471	19.227	Mus musculus collapsin response mediator protein 1 (Crmp1), mRNA [NM_007765]
A_51_P341465	NM_009970	6.69481	3770	6.7469	3960	6.44323	6.62832	Mus musculus colony stimulating factor 2 receptor, alpha, low-affinity (granulocyte-macrophage) (Csf2ra), mRNA [NM_009970]
A_51_P317176	NM_009971	12.5221	1140	12.4735	1120	12.2112	12.4023	Mus musculus colony stimulating factor 3 (granulocyte) (Csf3), mRNA [NM_009971]
A_51_P232705	NM_029635	2.56778	1250	2.70001	1480	2.61193	2.62658	Mus musculus COMM domain containing 9 (Commd9), mRNA [NM_029635]
A_52_P428699	NM_013484	6.97308	1370	6.77343	1630	7.23575	6.99409	Mus musculus complement component 2 (within H-2S) (C2), mRNA [NM_013484]
A_51_P497985	NM_013484	6.76134	3180	6.51339	3890	7.02246	6.76573	Mus musculus complement component 2 (within H-2S) (C2), mRNA [NM_013484]
A_51_P512519	NM_001029977	2.02	20.2	2.45	24.5	5.49	3.32	Mus musculus complement factor H-related protein (LOC214403), mRNA [NM_001029977]
A_51_P157042	NM_010217	4.91816	57300	4.0289	54000	4.97952	4.64219	Mus musculus connective tissue growth factor (Ctgf), mRNA [NM_010217]
A_52_P628702	NM_177129	3.05296	33.4	2.23	22.3	2.97	2.75099	Mus musculus contactin 2 (Cntn2), transcript variant 2, mRNA [NM_177129]
A_52_P451485	NM_172496	6.94277	3280	6.81237	3630	5.95078	6.56864	Mus musculus cordon-bleu (Cobl), mRNA [NM_172496]
A_51_P424191	NM_139128	2.46828	77.4	2.63915	69.7	2.49038	2.5326	Mus musculus coronin, actin binding protein 6 (Coro6), transcript variant A, mRNA [NM_139128]
A_52_P82722	NM_009988	2.62031	251	3.02689	343	2.42776	2.69165	Mus musculus coxsackievirus and adenovirus receptor (Cxadr), transcript variant 2, mRNA [NM_009988]
A_52_P385606	NM_021273	2.991	985	3.03776	1130	3.20501	3.07792	Mus musculus creatine kinase, brain (Ckb), mRNA [NM_021273]
A_51_P425772	NM_021273	2.57252	1340	2.76576	1570	2.8362	2.72483	Mus musculus creatine kinase, brain (Ckb), mRNA [NM_021273]
A_51_P495049	NM_009897	10.8885	5440	10.0292	6120	10.1232	10.347	Mus musculus creatine kinase, mitochondrial 1, ubiquitous (Ckmt1), mRNA [NM_009897]
A_52_P659762	NM_198425	2.20202	528	2.26468	576	2.43436	2.30035	Mus musculus CREBBP/EP300 inhibitory protein 2 (Cri2), mRNA [NM_198425]
A_51_P328089	NM_177638	9.0368	249	10.1681	313	11.7589	10.3213	Mus musculus crumbs homolog 3 (Drosophila) (Crb3), mRNA [NM_177638]
A_52_P106482	NM_009964	5.57392	28800	5.3512	29500	5.4341	5.45307	Mus musculus crystallin, alpha B (Cryab), mRNA [NM_009964]
A_51_P504423	NM_009964	5.67673	3320	5.71209	3510	5.68154	5.69012	Mus musculus crystallin, alpha B (Cryab), mRNA [NM_009964]
A_51_P285299	NM_021351	4.28016	161	6.11631	182	5.19534	5.19727	Mus musculus crystallin, beta A4 (Cryba4), mRNA [NM_021351]
A_52_P392555	NM_133974	23.5604	1460	21.0407	1590	21.9955	22.1989	Mus musculus CUB domain containing protein 1 (Cdcp1), mRNA [NM_133974]
A_51_P426533	NM_133974	19.3759	2800	17.325	3170	18.1359	18.2789	Mus musculus CUB domain containing protein 1, mRNA (cDNA clone IMAGE:3672952), with apparent retained intron. [BC039753]
A_52_P149250	NM_012042	2.1149	2550	2.13924	2800	2.06232	2.10549	Mus musculus cullin 1 (Cul1), mRNA [NM_012042]
A_52_P633393	NM_133687	3.01606	3940	2.92566	4280	2.86767	2.93646	Mus musculus CXXC finger 5 (Cxxc5), mRNA [NM_133687]
A_51_P234788	NM_133687	2.31311	4440	2.4466	4900	2.34058	2.36676	Mus musculus CXXC finger 5 (Cxxc5), mRNA [NM_133687]
A_51_P423948	NM_007724	4.56704	46.8	5.89053	93.4	4.3921	4.94989	Mus musculus cyclic nucleotide gated channel alpha 2 (Cnga2), mRNA [NM_007724]
A_51_P232901	NM_009923	5.09559	1950	5.28859	2170	5.43133	5.27184	Mus musculus cyclic nucleotide phosphodiesterase 1 (Cnp1), mRNA [NM_009923]
A_51_P281586	NM_033569	2.26684	296	2.69603	337	2.54122	2.50136	Mus musculus cyclin M2 (Cnnm2), mRNA [NM_033569]
A_52_P673863	NM_009875	3.31928	208	3.35513	264	3.6451	3.43984	Mus musculus cyclin-dependent kinase inhibitor 1B (P27) (Cdkn1b), mRNA [NM_009875]
A_52_P224776	NM_177270	5.55028	572	6.37673	713	6.35355	6.09352	Mus musculus cyclin-dependent kinase-like 2 (CDC2-related kinase) (Cdkl2), transcript variant 2, mRNA [NM_177270]
A_51_P220055	NM_172404	2.2617	917	2.24281	957	2.24539	2.24996	Mus musculus cysteine conjugate-beta lyase 1 (Ccbl1), mRNA [NM_172404]
A_51_P449795	NM_007763	2.7643	10500	2.75775	12100	2.8902	2.80408	Mus musculus cysteine-rich protein 1 (intestinal) (Crip1), mRNA [NM_007763]
A_51_P204831	NM_007763	3.17097	9860	3.18893	11700	3.36296	3.24095	Mus musculus cysteine-rich protein 1 (intestinal) (Crip1), mRNA [NM_007763]
A_51_P249749	NM_031402	6.75	67.5	3.41	34.1	3.13	4.43	Mus musculus cysteine-rich secretory protein LCCL domain containing 1 (Crispld1), mRNA [NM_031402]
A_51_P501730	NM_030209	20.4685	10300	19.7057	11400	19.3306	19.8349	Mus musculus cysteine-rich secretory protein LCCL domain containing 2 (Crispld2), mRNA [NM_030209]
A_51_P343309	NM_009908	5.60554	8320	6.02081	9880	5.8935	5.83995	Mus musculus cytidine monophospho-N-acetylneuraminic acid synthetase (Cmas), mRNA [NM_009908]
A_52_P681787	NM_007805	8.22892	6540	8.40666	7190	7.92404	8.18654	Mus musculus cytochrome b-561 (Cyb561), mRNA [NM_007805]
A_51_P124126	NM_019823	2.70137	48.3	2.47652	57.4	3.33603	2.83798	Mus musculus cytochrome P450, family 2, subfamily d, polypeptide 22 (Cyp2d22), mRNA [NM_019823]
A_51_P124133	NM_010006	3.13111	302	3.57363	353	3.3444	3.34971	Mus musculus cytochrome P450, family 2, subfamily d, polypeptide 9 (Cyp2d9), mRNA [NM_010006]
A_51_P453909	NM_007817	2.74267	502	2.86887	564	2.54207	2.71787	Mus musculus cytochrome P450, family 2, subfamily f, polypeptide 2 (Cyp2f2), mRNA [NM_007817]
A_51_P506328	NM_010008	2.29886	582	2.45067	711	2.28078	2.34344	Mus musculus cytochrome P450, family 2, subfamily j, polypeptide 6 (Cyp2j6), mRNA [NM_010008]
A_52_P88648	NM_009996	10.2	102	11.6	116	10	10.6	Mus musculus cytochrome P450, family 24, subfamily a, polypeptide 1 (Cyp24a1), mRNA [NM_009996]
A_52_P533841	NM_024442	2.44537	370	2.56799	412	2.55826	2.52388	Mus musculus cytochrome P450, family 4, subfamily f, polypeptide 16 (Cyp4f16), mRNA [NM_024442]
A_52_P636752	NM_020010	2.81115	9080	2.80861	10300	2.74985	2.78987	Mus musculus cytochrome P450, family 51 (Cyp51), mRNA [NM_020010]
A_51_P485791	NM_020010	2.95882	8140	2.92585	9020	2.91872	2.93446	Mus musculus cytochrome P450, family 51 (Cyp51), mRNA [NM_020010]
A_51_P461429	NM_007825	43	430	52.9	529	46.7	47.5333	Mus musculus cytochrome P450, family 7, subfamily b, polypeptide 1 (Cyp7b1), mRNA [NM_007825]
A_51_P329291	NM_030206	3.95924	614	3.60558	827	3.50111	3.68865	Mus musculus cytoglobin (Cygb), mRNA [NM_030206]
A_52_P631547	XM_132070	61.184	1930	44.3236	2310	53.5551	53.0209	Mus musculus cytokine like 1, mRNA (cDNA clone IMAGE:30294033), partial cds [BC063103]
A_52_P304720	NM_018827	5.98358	3880	5.50443	4010	6.01161	5.83321	Mus musculus cytokine receptor-like factor 1 (Crlf1), mRNA [NM_018827]
A_51_P156108	NM_018827	4.75213	21800	4.61897	23400	4.74239	4.7045	Mus musculus cytokine receptor-like factor 1 (Crlf1), mRNA [NM_018827]
A_52_P595824	NM_026252	2.8018	199	2.48963	207	3.46071	2.91738	Mus musculus cytoplasmic polyadenylation element binding protein 4 (Cpeb4), mRNA [NM_026252]
A_51_P451574	NM_012006	4.93423	9440	4.69117	10200	4.8709	4.8321	Mus musculus cytosolic acyl-CoA thioesterase 1 (Cte1), mRNA [NM_012006]
A_51_P180747	NM_007796	10.798	13000	11.9908	16200	11.4587	11.4158	Mus musculus cytotoxic T lymphocyte-associated protein 2 alpha (Ctla2a), mRNA [NM_007796]
A_52_P141417	NM_021532	3.58192	267	3.86596	335	3.85042	3.7661	Mus musculus dapper homolog 1, antagonist of beta-catenin (xenopus) (Dact1), mRNA [NM_021532]
A_51_P308347	NM_172826	5.47034	238	6.31104	276	4.95997	5.58045	Mus musculus dapper homolog 2, antagonist of beta-catenin (xenopus) (Dact2), mRNA [NM_172826]
A_52_P676219	NM_028258	2.72401	109	2.2623	105	2.23494	2.40708	Mus musculus DAZ interacting protein 1-like (Dzip1l), mRNA [NM_028258]
A_52_P301085	NM_178788	2.13475	1780	2.12225	1920	2.17499	2.14399	Mus musculus dCMP deaminase (Dctd), mRNA [NM_178788]
A_52_P183826	NM_178788	2.65595	968	2.80416	1080	2.76677	2.74229	Mus musculus dCMP deaminase (Dctd), mRNA [NM_178788]
A_51_P177502	NM_172284	3.39843	397	3.29566	487	3.87128	3.52179	Mus musculus DEAD (Asp-Glu-Ala-Asp) box polypeptide 19b (Ddx19b), mRNA [NM_172284]
A_52_P279143	NM_019553	2.41981	419	2.41985	441	2.39795	2.41254	Mus musculus DEAD (Asp-Glu-Ala-Asp) box polypeptide 21 (Ddx21), mRNA [NM_019553]
A_51_P277389	NM_020494	2.26624	10900	2.17397	12100	2.21234	2.21752	Mus musculus DEAD (Asp-Glu-Ala-Asp) box polypeptide 24 (Ddx24), mRNA [NM_020494]
A_51_P402994	NM_012008	2.08557	2740	2.23906	3220	2.17338	2.166	Mus musculus DEAD (Asp-Glu-Ala-Asp) box polypeptide 3, Y-linked (Ddx3y), mRNA [NM_012008]
A_51_P363036	NM_026538	2.22776	28.4	2.6	26	2.12	2.31592	Mus musculus DEAD (Asp-Glu-Ala-Asp) box polypeptide 56 (Ddx56), mRNA [NM_026538]
A_52_P523946	NM_172689	5.76136	434	5.40623	525	5.00388	5.39049	Mus musculus DEAD (Asp-Glu-Ala-Asp) box polypeptide 58 (Ddx58), mRNA [NM_172689]
A_52_P479001	NM_172689	2.25891	1810	2.41716	2020	2.32152	2.33253	Mus musculus DEAD (Asp-Glu-Ala-Asp) box polypeptide 58 (Ddx58), mRNA [NM_172689]
A_51_P393748	NM_172689	2.48539	2440	2.65618	2780	2.51979	2.55379	Mus musculus DEAD (Asp-Glu-Ala-Asp) box polypeptide 58 (Ddx58), mRNA [NM_172689]
A_51_P285790	NM_173383	2.26762	207	2.87179	220	2.30964	2.48301	Mus musculus dead end homolog 1 (zebrafish) (Dnd1), mRNA [NM_173383]
A_52_P466171	NM_008715	4.65707	98.2	5.91872	139	4.50488	5.02689	Mus musculus DEAD/H (Asp-Glu-Ala-Asp/His) box polypeptide 26 (Ddx26), mRNA [NM_008715]
A_52_P395575	NM_010028	2.128	6780	2.06755	7220	2.01883	2.07146	Mus musculus DEAD/H (Asp-Glu-Ala-Asp/His) box polypeptide 3, X-linked (Ddx3x), mRNA [NM_010028]
A_51_P412809	NM_033606	2.93614	148	3.28939	170	3.12747	3.11767	Mus musculus DEAQ RNA-dependent ATPase (Dqx1), mRNA [NM_033606]
A_52_P37826	NM_029653	16.2206	565	13.6543	621	13.3267	14.4005	Mus musculus death associated protein kinase 1 (Dapk1), mRNA [NM_029653]
A_52_P117085	NM_011805	3.71238	98	2.67506	69	3.4539	3.28045	Mus musculus death inducer-obliterator 1 (Dido1), transcript variant 1, mRNA [NM_011805]
A_52_P280114	NM_172803	2.73326	230	3.15231	329	3.27225	3.05261	Mus musculus dedicator of cytokinesis 4 (Dock4), mRNA [NM_172803]
A_51_P102081	NM_007847	5.36	53.6	4.3	43	3.86	4.50667	Mus musculus defensin related cryptdin, related sequence 2 (Defcr-rs2), mRNA [NM_007847]
A_51_P352381	NM_030686	2.75407	2980	2.87024	3510	2.71441	2.77957	Mus musculus dehydrogenase/reductase (SDR family) member 4 (Dhrs4), mRNA [NM_030686]
A_52_P648524	NM_172119	19.6779	1330	20.6065	1430	17.2319	19.1721	Mus musculus deiodinase, iodothyronine type III (Dio3), mRNA [NM_172119]
A_51_P208603	NM_010050	3.93564	174	3.33043	187	5.63192	4.29933	Mus musculus deiodinase, iodothyronine, type II (Dio2), mRNA [NM_010050]
A_51_P445841	NM_145470	2.32682	4280	2.46985	5120	2.31859	2.37175	Mus musculus DEP domain containing 6 (Depdc6), mRNA [NM_145470]
A_52_P252931	NM_013505	101	1010	123	1230	97.8	107.267	Mus musculus desmocollin 2 (Dsc2), mRNA [NM_013505]
A_52_P157158	NM_013505	54.4442	1100	35.7844	1360	37.0552	42.4279	Mus musculus desmocollin 2 (Dsc2), mRNA [NM_013505]
A_51_P158037	NM_013505	11.7153	2380	11.3699	2710	11.6868	11.5907	Mus musculus desmocollin 2 (Dsc2), mRNA [NM_013505]
A_52_P88091	NM_007883	20.2	202	26	260	19.8	22	Mus musculus desmoglein 2 (Dsg2), mRNA [NM_007883]
A_52_P559779	NM_007883	17.6159	2820	16.8523	3380	17.4313	17.2998	Mus musculus desmoglein 2 (Dsg2), mRNA [NM_007883]
A_51_P249848	NM_007883	12.4683	2670	10.9398	3150	10.7997	11.4026	Mus musculus desmoglein 2 (Dsg2), mRNA [NM_007883]
A_52_P601757	NM_007883	73.1388	8960	79.785	9840	76.4306	76.4515	Mus musculus desmoglein 2, mRNA (cDNA clone IMAGE:4036406), partial cds [BC034056]
A_52_P259402	NM_030596	12.9312	275	8.84368	306	19.4687	13.7478	Mus musculus desmoglein 3 (Dsg3), mRNA [NM_030596]
A_52_P536731	NM_001004364	7.29584	1260	7.25591	1500	7.21397	7.25524	Mus musculus development and differentiation enhancing factor 2 (Ddef2), mRNA [NM_001004364]
A_51_P427080	NM_001004364	4.6219	2110	5.01814	2420	4.46932	4.70312	Mus musculus development and differentiation enhancing factor 2 (Ddef2), mRNA [NM_001004364]
A_51_P399697	NM_007830	2.65455	28300	2.60805	31100	2.73169	2.66476	Mus musculus diazepam binding inhibitor (Dbi), mRNA [NM_007830]
A_52_P220176	NM_015814	2.70338	840	2.74885	1090	3.00777	2.82	Mus musculus dickkopf homolog 3 (Xenopus laevis) (Dkk3), mRNA [NM_015814]
A_52_P349590	NM_023047	6.61768	71.7	11	110	9.50187	9.03985	Mus musculus dihydropyrimidinase-like 5 (Dpysl5), mRNA [NM_023047]
A_51_P130719	NM_023047	5.88039	130	5.70784	169	5.69468	5.76097	Mus musculus dihydropyrimidinase-like 5 (Dpysl5), mRNA [NM_023047]
A_52_P622471	NM_001001602	2.09749	10300	2.07334	10900	2.04731	2.07271	Mus musculus disabled homolog 2 (Drosophila) interacting protein (Dab2ip), mRNA [NM_001001602]
A_51_P483699	NM_025705	2.67465	1790	2.76947	2070	2.65703	2.70038	Mus musculus discoidin, CUB and LCCL domain containing 1 (Dcbld1), mRNA [NM_025705]
A_52_P158710	NM_025705	3.84834	1570	3.64498	1680	3.55249	3.68194	Mus musculus discoidin, CUB and LCCL domain containing 1, mRNA (cDNA clone MGC:30907 IMAGE:4014778), complete cds [BC026771]
A_52_P576912	NM_028523	2.74637	964	2.71976	1030	2.7286	2.73158	Mus musculus discoidin, CUB and LCCL domain containing 2 (Dcbld2), mRNA [NM_028523]
A_51_P520650	NM_177639	2.80107	111	2.64173	176	2.53191	2.65824	Mus musculus discs, large (Drosophila) homolog-associated protein 1 (Dlgap1), transcript variant 1, mRNA [NM_177639]
A_51_P480209	NM_007889	2.73585	125	2.04431	96	3.48934	2.7565	Mus musculus dishevelled 3, dsh homolog (Drosophila) (Dvl3), mRNA [NM_007889]
A_52_P412674	NM_001008231	7.63402	98.8	6.66118	103	5.51874	6.60464	Mus musculus dishevelled associated activator of morphogenesis 2 (Daam2), mRNA [NM_001008231]
A_51_P328202	NM_001008231	8.16771	229	5.56772	189	5.95418	6.56321	Mus musculus dishevelled associated activator of morphogenesis 2 (Daam2), mRNA [NM_001008231]
A_52_P177812	NM_133981	2.42143	3320	2.32374	3630	2.24249	2.32922	Mus musculus disrupted in bipolar disorder 1 homolog (human) (Dibd1), mRNA [NM_133981]
A_51_P269173	NM_133981	2.13478	3800	2.10037	4120	2.02022	2.08512	Mus musculus disrupted in bipolar disorder 1 homolog (human) (Dibd1), mRNA [NM_133981]
A_52_P541752	NM_030143	4.30167	360	3.92413	385	4.44882	4.22487	Mus musculus DNA-damage-inducible transcript 4-like (Ddit4l), mRNA [NM_030143]
A_52_P311853	NM_030143	3.82839	118	4.30313	132	4.37489	4.1688	Mus musculus DNA-damage-inducible transcript 4-like (Ddit4l), mRNA [NM_030143]
A_51_P126702	NM_030143	5.16082	469	5.11359	506	5.14868	5.14103	Mus musculus DNA-damage-inducible transcript 4-like (Ddit4l), mRNA [NM_030143]
A_52_P592230	NM_021422	8.4061	1990	8.02833	2150	8.05647	8.16363	Mus musculus DnaJ (Hsp40) homolog, subfamily A, member 4 (Dnaja4), mRNA [NM_021422]
A_51_P308549	NM_021422	34.8855	444	25.5854	512	29.6514	30.0408	Mus musculus DnaJ (Hsp40) homolog, subfamily A, member 4 (Dnaja4), mRNA [NM_021422]
A_52_P304264	NM_019874	2.79081	99.5	2.36852	111	2.53025	2.56319	Mus musculus DnaJ (Hsp40) homolog, subfamily B, member 5 (Dnajb5), mRNA [NM_019874]
A_52_P95921	NM_028873	2.28854	102	2.47906	125	2.65468	2.4741	Mus musculus DnaJ (Hsp40) homolog, subfamily C, member 14 (Dnajc14), mRNA [NM_028873]
A_52_P366842	NM_010070	2.4093	3140	2.31589	3350	2.47861	2.40127	Mus musculus docking protein 1 (Dok1), mRNA [NM_010070]
A_51_P380709	NM_029761	12.5	125	9.94	99.4	12	11.48	Mus musculus docking protein 5 (Dok5), mRNA [NM_029761]
A_52_P63905	NM_016672	3.10785	146	4.32581	201	4.53304	3.9889	Mus musculus dopa decarboxylase (Ddc), mRNA [NM_016672]
A_51_P283499	NM_007878	2.59811	27.8	5.24455	117	3.62438	3.82235	Mus musculus dopamine receptor 4 (Drd4), mRNA [NM_007878]
A_52_P122649	NM_175647	68.7	687	58.755	746	62.7	63.385	Mus musculus doublesex and mab-3 related transcription factor like family A1 (Dmrta1), mRNA [NM_175647]
A_51_P110081	NM_172296	6.93077	160	6.79798	160	6.27616	6.6683	Mus musculus doublesex and mab-3 related transcription factor like family A2 (Dmrta2), mRNA [NM_172296]
A_51_P182116	NM_019466	2.49692	172	2.94958	223	3.16784	2.87145	Mus musculus Down syndrome critical region homolog 1 (human) (Dscr1), mRNA [NM_019466]
A_52_P246698	NM_053090	2.94291	251	2.20639	227	3.01167	2.72032	Mus musculus down-regulated by Ctnnb1, a (Drctnnb1a), mRNA [NM_053090]
A_51_P288618	NM_028099	2.82602	512	2.75501	573	2.74912	2.77671	Mus musculus dual specificity phosphatase 11 (RNA/RNP complex 1-interacting) (Dusp11), mRNA [NM_028099]
A_52_P492081	NM_130447	2.41461	309	2.66102	370	2.45947	2.5117	Mus musculus dual specificity phosphatase 16 (Dusp16), transcript variant 1, mRNA [NM_130447]
A_52_P11618	NM_024438	3.33145	244	3.71297	288	3.69624	3.58022	Mus musculus dual specificity phosphatase 19 (Dusp19), mRNA [NM_024438]
A_51_P518051	NM_176933	2.66166	1960	2.40017	1960	2.47437	2.51207	Mus musculus dual specificity phosphatase 4 (Dusp4), mRNA [NM_176933]
A_51_P502614	NM_026268	4.46085	79200	4.44962	85400	3.92948	4.27999	Mus musculus dual specificity phosphatase 6 (Dusp6), mRNA [NM_026268]
A_52_P173197	NM_153459	3.24512	7620	3.19	8930	3.12421	3.18644	Mus musculus dual specificity phosphatase 7 (Dusp7), mRNA [NM_153459]
A_51_P511987	NM_010092	2.59637	118	2.83022	125	2.98319	2.80326	Mus musculus dual-specificity tyrosine-(Y)-phosphorylation regulated kinase 1b (Dyrk1b), mRNA [NM_010092]
A_52_P141715	NM_207650	2.06455	168	2.04966	160	2.71804	2.27742	Mus musculus dystrobrevin alpha (Dtna), transcript variant 1, mRNA [NM_207650]
A_52_P136751	NM_007886	2.36043	1350	2.38124	1550	2.43641	2.39269	Mus musculus dystrobrevin, beta (Dtnb), mRNA [NM_007886]
A_52_P419118	NM_010017	2.68207	6950	2.60955	7500	2.51435	2.60199	Mus musculus dystroglycan 1 (Dag1), mRNA [NM_010017]
A_51_P148675	NM_010017	2.23733	30300	2.15747	32500	2.03326	2.14269	Mus musculus dystroglycan 1 (Dag1), mRNA [NM_010017]
A_52_P306697	NM_007868	7.38	73.8	8.54772	101	5.81	7.24591	Mus musculus dystrophin, muscular dystrophy (Dmd), mRNA [NM_007868]
A_52_P270164	NM_033270	2.54759	7180	2.38505	7470	2.44728	2.45997	Mus musculus E2F transcription factor 6 (E2f6), mRNA [NM_033270]
A_51_P455866	NM_010125	29.3686	6230	27.326	7110	26.6993	27.798	Mus musculus E74-like factor 5 (Elf5), mRNA [NM_010125]
A_51_P188054	NM_007897	3.01002	3310	2.818	3530	2.93345	2.92049	Mus musculus early B-cell factor 1 (Ebf1), mRNA [NM_007897]
A_51_P386562	NM_010095	68.4494	692	51.3311	868	61.6334	60.4713	Mus musculus early B-cell factor 2 (Ebf2), mRNA [NM_010095]
A_51_P482148	NM_007963	2.05536	197	2.54379	223	2.30755	2.30224	Mus musculus ecotropic viral integration site 1 (Evi1), mRNA [NM_007963]
A_51_P161812	NM_010100	17.5184	471	15.7882	490	15.3038	16.2035	Mus musculus ectodysplasin-A receptor (Edar), mRNA [NM_010100]
A_52_P297741	NM_053103	3.39523	888	3.10921	905	3.01233	3.17226	Mus musculus ectonucleoside triphosphate diphosphohydrolase 7 (Entpd7), mRNA [NM_053103]
A_52_P379277	XM_483881	4.47562	1970	4.43323	2370	4.17987	4.36291	Mus musculus ectonucleotide pyrophosphatase [BC005527]
A_51_P332917	XM_483881	6.12689	1060	6.09963	1270	6.12206	6.11619	Mus musculus ectonucleotide pyrophosphatase [BC005527]
A_52_P449718	XM_620148	10.6064	1190	9.63477	1300	9.20258	9.81458	Mus musculus EGF-like-domain, multiple 3, mRNA (cDNA clone MGC:49785 IMAGE:4951563), complete cds. [BC039980]
A_52_P340595	NM_153068	2.75257	289	2.19728	319	2.90739	2.61908	Mus musculus EH-domain containing 2 (Ehd2), mRNA [NM_153068]
A_51_P360918	NM_020578	9.25832	4360	9.52583	4960	9.6972	9.49378	Mus musculus EH-domain containing 3 (Ehd3), mRNA [NM_020578]
A_52_P527800	NM_145158	2.13558	7630	2.097	8450	2.23486	2.15581	Mus musculus elastin microfibril interfacer 2 (Emilin2), mRNA [NM_145158]
A_51_P305770	NM_145158	2.23302	2580	2.31425	2820	2.36482	2.30403	Mus musculus elastin microfibril interfacer 2 (Emilin2), mRNA [NM_145158]
A_52_P610639	NM_021292	2.04764	59.2	3.26716	108	3.18779	2.8342	Mus musculus Ellis van Creveld gene homolog (human) (Evc), mRNA [NM_021292]
A_52_P382926	NM_145973	8.16285	739	7.94172	923	8.03345	8.04601	Mus musculus elongation factor RNA polymerase II-like 3 (Ell3), mRNA [NM_145973]
A_51_P234881	NM_148941	3.69774	234	3.73623	305	4.34145	3.92514	Mus musculus elongation of very long chain fatty acids (FEN1/Elo2, SUR4/Elo3, yeast)-like 4 (Elovl4), mRNA [NM_148941]
A_51_P463440	NM_130450	3.32427	6650	3.25741	7360	3.24824	3.27664	Mus musculus ELOVL family member 6, elongation of long chain fatty acids (yeast) (Elovl6), mRNA [NM_130450]
A_52_P354682	NM_029001	3.24194	3600	3.11353	3810	3.01749	3.12432	Mus musculus ELOVL family member 7, elongation of long chain fatty acids (yeast) (Elovl7), mRNA [NM_029001]
A_52_P10622	NM_010330	2.65513	3530	2.6428	3810	2.5291	2.60901	Mus musculus embigin (Emb), mRNA [NM_010330]
A_51_P382849	NM_010330	2.69301	4460	2.74012	4870	2.67987	2.70434	Mus musculus embigin (Emb), mRNA [NM_010330]
A_52_P586851	NM_010112	10.7804	2630	10.2933	2740	10.5844	10.5527	Mus musculus embryonal Fyn-associated substrate (Efs), mRNA [NM_010112]
A_51_P412914	NM_010112	20.3778	2840	21.0757	3220	18.4685	19.974	Mus musculus embryonal Fyn-associated substrate (Efs), mRNA [NM_010112]
A_52_P502577	NM_010101	2.11124	935	2.10367	1020	2.28801	2.16764	Mus musculus endothelial differentiation, sphingolipid G-protein-coupled receptor, 3 (Edg3), mRNA [NM_010101]
A_51_P137523	NM_010101	3.5968	164	3.93747	209	5.09521	4.20983	Mus musculus endothelial differentiation, sphingolipid G-protein-coupled receptor, 3 (Edg3), mRNA [NM_010101]
A_51_P499871	NM_010333	2.22005	466	2.23326	510	2.41703	2.29011	Mus musculus endothelial differentiation, sphingolipid G-protein-coupled receptor, 5 (Edg5), mRNA [NM_010333]
A_52_P156190	NM_010332	9.08149	245	10.6016	302	12.7377	10.8069	Mus musculus endothelin receptor type A (Ednra), mRNA [NM_010332]
A_51_P457734	NM_010332	4.81	48.1	3.71	37.1	2.43	3.65	Mus musculus endothelin receptor type A (Ednra), mRNA [NM_010332]
A_51_P306129	NM_080288	2.84146	472	3.51373	588	2.88125	3.07882	Mus musculus engulfment and cell motility 1, ced-12 homolog (C. elegans) (Elmo1), transcript variant 1, mRNA [NM_080288]
A_52_P613688	NM_198093	2.79754	572	2.66823	623	2.56356	2.67644	Mus musculus engulfment and cell motility 1, ced-12 homolog (C. elegans) (Elmo1), transcript variant 2, mRNA [NM_198093]
A_52_P114620	NM_172760	5.21486	4400	4.88696	4930	4.65799	4.91993	Mus musculus engulfment and cell motility 3, ced-12 homolog (C. elegans) (Elmo3), mRNA [NM_172760]
A_51_P462918	NM_023737	2.75553	566	2.83267	690	2.56754	2.71858	Mus musculus enoyl-Coenzyme A, hydratase/3-hydroxyacyl Coenzyme A dehydrogenase (Ehhadh), mRNA [NM_023737]
A_51_P324834	NM_025276	4.77046	285	3.97886	305	4.23398	4.32777	Mus musculus envoplakin (Evpl), mRNA [NM_025276]
A_51_P214269	NM_023580	4.18861	2590	4.09934	2770	4.05546	4.11447	Mus musculus Eph receptor A1 (Epha1), mRNA [NM_023580]
A_52_P504787	NM_010141	11.0064	1510	10.2861	1750	9.43115	10.2412	Mus musculus Eph receptor A7 (Epha7), mRNA [NM_010141]
A_51_P334199	NM_010143	3.02507	2700	2.89449	2890	3.16743	3.02899	Mus musculus Eph receptor B3 (Ephb3), mRNA [NM_010143]
A_52_P149590	NM_144848	4.9895	161	3.94982	199	3.55843	4.16592	Mus musculus epiplakin 1 (Eppk1), mRNA [NM_144848]
A_51_P187491	NM_053087	7.31	73.1	7.32	73.2	5.09	6.57333	Mus musculus epithelial mitogen (Epgn), mRNA [NM_053087]
A_52_P322421	NM_007962	7.82683	21500	7.8942	24000	7.68326	7.80143	Mus musculus epithelial V-like antigen 1 (Eva1), mRNA [NM_007962]
A_51_P115049	NM_007962	9.54139	3340	9.79968	3700	9.42508	9.58872	Mus musculus epithelial V-like antigen 1 (Eva1), mRNA [NM_007962]
A_51_P116940	NM_007940	15.3769	1670	14.9725	1950	17.4206	15.9233	Mus musculus epoxide hydrolase 2, cytoplasmic (Ephx2), mRNA [NM_007940]
A_52_P37757	NM_026146	15.9025	455	17.3839	452	18.3504	17.2122	Mus musculus EPS8-like 1 (Eps8l1), mRNA [NM_026146]
A_52_P257426	NM_133191	6.05509	514	4.82029	565	5.17468	5.35002	Mus musculus EPS8-like 2 (Eps8l2), mRNA [NM_133191]
A_52_P409931	NM_013511	2.0365	749	2.19471	966	2.1898	2.14034	Mus musculus erythrocyte protein band 4.1-like 2 (Epb4.1l2), mRNA [NM_013511]
A_52_P305654	NM_013511	2.55783	1680	2.60998	1920	2.61536	2.59439	Mus musculus erythrocyte protein band 4.1-like 2 (Epb4.1l2), mRNA [NM_013511]
A_52_P473419	NM_013512	2.72882	401	2.19377	456	2.32574	2.41611	Mus musculus erythrocyte protein band 4.1-like 4a, mRNA (cDNA clone IMAGE:3983072), with apparent retained intron [BC011099]
A_52_P286098	NM_019427	7.79878	1630	8.2902	1810	7.84137	7.97678	Mus musculus erythrocyte protein band 4.1-like 4b (Epb4.1l4b), mRNA [NM_019427]
A_51_P478098	NM_145506	3.99145	1060	4.23408	1230	4.06214	4.09589	Mus musculus erythrocyte protein band 4.1-like 5, mRNA (cDNA clone MGC:7330 IMAGE:3486543), complete cds. [BC003937]
A_52_P216600	NM_013514	6.66761	1830	6.45412	2020	6.62668	6.58281	Mus musculus erythrocyte protein band 4.9 (Epb4.9), mRNA [NM_013514]
A_51_P489633	NM_013514	7.00755	1340	6.50138	1430	6.6857	6.73155	Mus musculus erythrocyte protein band 4.9 (Epb4.9), mRNA [NM_013514]
A_52_P469345	NM_207687	6.81154	269	4.44675	222	5.22934	5.49588	Mus musculus espin (Espn), transcript variant 1, mRNA [NM_207687]
A_51_P451799	NM_019585	8.34067	219	5.59943	198	4.60253	6.18088	Mus musculus espin (Espn), transcript variant 6, mRNA [NM_019585]
A_52_P272429	NM_007914	16.5914	518	20.0128	649	23.2517	19.952	Mus musculus ets homologous factor (Ehf), mRNA [NM_007914]
A_52_P205877	NM_007914	15.5931	1760	15.7987	2110	14.9107	15.4342	Mus musculus ets homologous factor (Ehf), mRNA [NM_007914]
A_52_P609918	NM_007914	26.3043	7580	24.9541	8930	24.4087	25.2224	Mus musculus ets homologous factor, mRNA (cDNA clone MGC:7616 IMAGE:3494644), complete cds [BC005520]
A_51_P230382	NM_008815	2.57146	2260	2.58011	2420	2.73183	2.6278	Mus musculus ets variant gene 4 (E1A enhancer binding protein, E1AF) (Etv4), mRNA [NM_008815]
A_52_P631015	NM_023794	4.62443	4160	4.58782	4720	4.44082	4.55102	Mus musculus ets variant gene 5 (Etv5), mRNA [NM_023794]
A_51_P323579	NM_023794	4.18297	1820	4.25459	2100	3.77075	4.06944	Mus musculus ets variant gene 5 (Etv5), mRNA [NM_023794]
A_52_P597800	NM_007961	2.97952	1170	2.88377	1250	3.11003	2.99111	Mus musculus ets variant gene 6 (TEL oncogene) (Etv6), mRNA [NM_007961]
A_51_P479715	NM_012011	4.45753	2720	4.46657	3080	4.21384	4.37931	Mus musculus eukaryotic translation initiation factor 2, subunit 3, structural gene Y-linked (Eif2s3y), mRNA [NM_012011]
A_51_P229816	NM_145445	2.03589	9850	2.01962	11200	2.0257	2.02707	Mus musculus eukaryotic translation initiation factor 2B, subunit 2 beta (Eif2b2), mRNA [NM_145445]
A_52_P237704	NM_145941	2.48086	287	2.16905	258	2.44257	2.36416	Mus musculus eukaryotic translation initiation factor 4, gamma 1 (Eif4g1), transcript variant 1, mRNA [NM_145941]
A_51_P471689	NM_146235	2.44792	258	2.40593	280	2.48508	2.44631	Mus musculus excision repair cross-complementing rodent repair deficiency complementation group 6 - like (Ercc6l), mRNA [NM_146235]
A_51_P390397	NM_007948	2.82994	29300	2.71001	30900	2.78012	2.77336	Mus musculus excision repair cross-complementing rodent repair deficiency, complementation group 1 (Ercc1), mRNA [NM_007948]
A_52_P322544	NM_198103	2.57499	2790	2.47231	2960	2.48788	2.51173	Mus musculus exocyst complex component 8 (Exoc8), mRNA [NM_198103]
A_51_P420970	NM_080637	13.993	213	14.2326	252	18.5929	15.6061	Mus musculus expressed in non-metastatic cells 5 (Nme5), mRNA [NM_080637]
A_51_P420969	NM_080637	10.1504	279	10.7868	344	9.92925	10.2888	Mus musculus expressed in non-metastatic cells 5 (Nme5), mRNA [NM_080637]
A_52_P329207	NM_007969	13.7781	26900	12.4011	29700	13.2398	13.1397	Mus musculus extracellular proteinase inhibitor (Expi), mRNA [NM_007969]
A_51_P246166	NM_007969	10.1851	23200	9.67331	25100	10.3318	10.0634	Mus musculus extracellular proteinase inhibitor (Expi), mRNA [NM_007969]
A_51_P334209	NM_010165	4.92157	2290	4.56233	2430	4.35942	4.61444	Mus musculus eyes absent 2 homolog (Drosophila) (Eya2), mRNA [NM_010165]
A_52_P47829	NM_053081	2.26735	45.1	2.91629	80.1	2.08636	2.42333	Mus musculus Fanconi anemia, complementation group G (Fancg), mRNA [NM_053081]
A_52_P136138	NM_010191	2.99657	36.4	2.95522	58	4.15442	3.36874	Mus musculus farnesyl diphosphate farnesyl transferase 1 (Fdft1), mRNA [NM_010191]
A_51_P485946	NM_010191	3.07088	24300	3.0318	28100	3.15497	3.08588	Mus musculus farnesyl diphosphate farnesyl transferase 1 (Fdft1), mRNA [NM_010191]
A_51_P379798	NM_134469	2.85293	37900	2.85253	43200	2.8486	2.85135	Mus musculus farnesyl diphosphate synthetase (Fdps), mRNA [NM_134469]
A_52_P235241	NM_145927	2.66321	2460	2.52146	2640	2.63201	2.60556	Mus musculus farnesyltransferase, CAAX box, beta (Fntb), mRNA [NM_145927]
A_51_P517680	NM_145927	3.74356	1060	3.60991	1180	3.94695	3.7668	Mus musculus farnesyltransferase, CAAX box, beta (Fntb), mRNA [NM_145927]
A_52_P192418	NM_010175	2.58364	568	2.48778	622	2.82775	2.63306	Mus musculus Fas (TNFRSF6)-associated via death domain (Fadd), mRNA [NM_010175]
A_51_P382925	NM_010175	2.04625	2140	2.13557	2390	2.29274	2.15818	Mus musculus Fas (TNFRSF6)-associated via death domain (Fadd), mRNA [NM_010175]
A_52_P535824	NM_028224	2.14594	84.7	2.44996	97.8	2.99283	2.52958	Mus musculus Fas apoptotic inhibitory molecule 2 (Faim2), mRNA [NM_028224]
A_52_P535820	NM_028224	12.9654	139	9.21034	119	7.51372	9.89649	Mus musculus Fas apoptotic inhibitory molecule 2 (Faim2), mRNA [NM_028224]
A_51_P261340	NM_001038658	6.97215	277	6.97659	321	6.92083	6.95652	Mus musculus Fas apoptotic inhibitory molecule 2, mRNA (cDNA clone IMAGE:5696426), partial cds [BC072560]
A_52_P564544	NM_024406	29.8429	401	22.6629	482	21.8377	24.7812	Mus musculus fatty acid binding protein 4, adipocyte (Fabp4), mRNA [NM_024406]
A_51_P336833	NM_024406	18.751	4280	18.1669	4800	18.3635	18.4271	Mus musculus fatty acid binding protein 4, adipocyte (Fabp4), mRNA [NM_024406]
A_51_P336830	NM_024406	12.0079	3870	13.4798	4200	12.956	12.8146	Mus musculus fatty acid binding protein 4, adipocyte (Fabp4), mRNA [NM_024406]
A_51_P387764	NM_010634	11.9892	223	11.5733	296	15.0936	12.8854	Mus musculus fatty acid binding protein 5, epidermal (Fabp5), mRNA [NM_010634]
A_51_P364609	NM_019699	2.27979	2700	2.26519	3050	2.33259	2.29252	Mus musculus fatty acid desaturase 2 (Fads2), mRNA [NM_019699]
A_51_P321126	NM_007988	3.44671	52000	3.40961	55800	3.28705	3.38112	Mus musculus fatty acid synthase (Fasn), mRNA [NM_007988]
A_52_P423364	NM_176959	5.44205	1880	5.10553	1950	5.42833	5.3253	Mus musculus F-box and leucine-rich repeat protein 7 (Fbxl7), mRNA [NM_176959]
A_52_P290434	NM_176959	2.34397	99.1	2.51245	119	2.13635	2.33092	Mus musculus F-box and leucine-rich repeat protein 7, mRNA (cDNA clone IMAGE:6331977). [BC050864]
A_52_P268434	NM_025785	2.43673	86.3	2.51254	117	2.12395	2.35774	Mus musculus F-box only protein 25 (Fbxo25), mRNA [NM_025785]
A_52_P336357	NM_212433	2.51551	116	3.11126	147	4.49662	3.37446	Mus musculus F-box only protein 3 (Fbxo3), transcript variant 1, mRNA [NM_212433]
A_51_P109369	NM_026346	2.29822	1180	2.65523	1480	2.27916	2.41087	Mus musculus F-box only protein 32 (Fbxo32), mRNA [NM_026346]
A_51_P353494	NM_021564	5.05821	1570	4.97928	1700	4.92334	4.98694	Mus musculus fetuin beta (Fetub), mRNA [NM_021564]
A_52_P224801	NM_007993	2.22427	4000	2.61994	5430	2.61766	2.48729	Mus musculus fibrillin 1 (Fbn1), mRNA [NM_007993]
A_51_P467224	NM_007993	2.15541	13000	2.51934	17200	2.56533	2.41336	Mus musculus fibrillin 1 (Fbn1), mRNA [NM_007993]
A_51_P103850	NM_010181	3.04381	39.9	3.19895	53.4	2.25822	2.83366	Mus musculus fibrillin 2 (Fbn2), mRNA [NM_010181]
A_51_P362176	NM_133862	23.2	232	25.4	254	16.8	21.8	Mus musculus fibrinogen, gamma polypeptide (Fgg), mRNA [NM_133862]
A_52_P538673	NM_010197	2.24185	32.5	3.16513	43.7	3.01082	2.80593	Mus musculus fibroblast growth factor 1 (Fgf1), mRNA [NM_010197]
A_51_P148828	NM_010197	10.9568	328	11.7577	409	11.935	11.5498	Mus musculus fibroblast growth factor 1 (Fgf1), mRNA [NM_010197]
A_52_P376768	NM_008006	2.11575	58.1	2.93832	73.5	3.5732	2.87576	Mus musculus fibroblast growth factor 2 (Fgf2), mRNA [NM_008006]
A_51_P497152	NM_013518	5.25922	208	5.85831	255	6.38804	5.83519	Mus musculus fibroblast growth factor 9 (Fgf9), mRNA [NM_013518]
A_52_P136162	NM_010206	2.24173	550	2.22246	584	2.34649	2.27023	Mus musculus fibroblast growth factor receptor 1 (Fgfr1), mRNA [NM_010206]
A_52_P686383	NM_008011	3.8604	175	4.29585	189	3.91431	4.02352	Mus musculus fibroblast growth factor receptor 4 splice variant 17b (Fgfr4) mRNA, partial cds. [AF127140]
A_51_P413991	NM_177798	2.38425	70.1	2.76566	111	2.61483	2.58825	Mus musculus fibroblast growth factor receptor substrate 2 (Frs2), mRNA [NM_177798]
A_51_P293715	NM_054071	2.12822	2670	2.12356	3050	2.18383	2.1452	Mus musculus fibroblast growth factor receptor-like 1 (Fgfrl1), mRNA [NM_054071]
A_52_P476935	NM_178382	4.59654	1040	4.62046	1160	3.95918	4.39206	Mus musculus fibronectin leucine rich transmembrane protein 3 (Flrt3), mRNA [NM_178382]
A_51_P142295	NM_178382	4.45011	66.5	4.93886	88.9	2.88091	4.08996	Mus musculus fibronectin leucine rich transmembrane protein 3 (Flrt3), mRNA [NM_178382]
A_52_P213696	NM_027402	7.12111	238	6.66477	264	7.76417	7.18335	Mus musculus fibronectin type III domain containing 5 (Fndc5), mRNA [NM_027402]
A_51_P354913	NM_027402	5.15057	379	4.37476	326	4.32967	4.61833	Mus musculus fibronectin type III domain containing 5 (Fndc5), mRNA [NM_027402]
A_51_P153614	NM_027759	4.22328	71.9	3.50245	53	2.6759	3.46721	Mus musculus fibrous sheath-interacting protein 1 (Fsip1), mRNA [NM_027759]
A_51_P186703	NM_011812	3.26728	21200	3.38087	24200	3.56192	3.40336	Mus musculus fibulin 5 (Fbln5), mRNA [NM_011812]
A_52_P342443	NM_133754	4.66215	148	3.66339	130	4.03636	4.12063	Mus musculus filamin binding LIM protein 1 (Fblim1), mRNA [NM_133754]
A_51_P309370	NM_133754	3.93342	2570	3.58157	2530	3.72795	3.74765	Mus musculus filamin binding LIM protein 1 (Fblim1), mRNA [NM_133754]
A_52_P396239	NM_153573	2.1544	2660	2.1195	2920	2.17764	2.15051	Mus musculus FK506 binding protein 14 (Fkbp14), mRNA [NM_153573]
A_51_P447287	NM_153573	2.30126	1260	2.0744	1290	2.24557	2.20708	Mus musculus FK506 binding protein 14 (Fkbp14), mRNA [NM_153573]
A_52_P481493	NM_010220	5.08915	4960	5.24017	5800	5.80254	5.37729	Mus musculus FK506 binding protein 5 (Fkbp5), mRNA [NM_010220]
A_52_P337899	NM_010220	5.87656	7300	5.42465	8220	5.76769	5.68964	Mus musculus FK506 binding protein 5 (Fkbp5), mRNA [NM_010220]
A_51_P383689	NM_010220	4.89462	18600	4.84328	21000	4.4654	4.73443	Mus musculus FK506 binding protein 5 (Fkbp5), mRNA [NM_010220]
A_52_P273891	NM_018881	11.882	341	12.8751	423	16.2609	13.6726	Mus musculus flavin containing monooxygenase 2 (Fmo2), mRNA [NM_018881]
A_51_P301998	NM_018881	5.04689	212	5.79205	312	4.31211	5.05035	Mus musculus flavin containing monooxygenase 2 (Fmo2), mRNA [NM_018881]
A_52_P460767	NM_010232	2.13453	43.2	2.1638	50.6	2.22588	2.17473	Mus musculus flavin containing monooxygenase 5 (Fmo5), mRNA [NM_010232]
A_51_P189575	NM_016770	55.1324	1000	59.5148	1210	66.8034	60.4835	Mus musculus folate hydrolase (Folh1), mRNA [NM_016770]
A_51_P329394	NM_008034	6.89144	1470	6.31319	1610	6.72846	6.64436	Mus musculus folate receptor 1 (adult) (Folr1), mRNA [NM_008034]
A_51_P215106	NM_008047	2.33434	35500	2.22793	38300	2.34707	2.30311	Mus musculus follistatin-like 1 (Fstl1), mRNA [NM_008047]
A_51_P376333	NM_177059	5.23156	90.5	7.81155	94.8	6.67546	6.57286	Mus musculus follistatin-like 4 (Fstl4), mRNA [NM_177059]
A_51_P391207	NM_023907	25.2554	3400	23.387	3730	23.4057	24.016	Mus musculus forkhead box I1 (Foxi1), mRNA [NM_023907]
A_51_P492893	NM_028767	2.01833	227	2.06153	232	2.05441	2.04476	Mus musculus forkhead box P4 (Foxp4), mRNA [NM_028767]
A_51_P296249	NM_010226	3.52413	915	3.27976	872	3.51139	3.43843	Mus musculus forkhead-like 18 (Drosophila) (Fkhl18), mRNA [NM_010226]
A_51_P305027	NM_019406	2.25138	49.6	2.95962	83.8	4.72179	3.31093	Mus musculus formin binding protein 1 (Fnbp1), mRNA [NM_019406]
A_51_P504546	NM_027406	5.62658	1700	5.6903	1980	5.6973	5.67139	Mus musculus formyltetrahydrofolate dehydrogenase (Fthfd), mRNA [NM_027406]
A_51_P140237	NM_010212	2.94641	8850	2.7808	9090	3.11847	2.94856	Mus musculus four and a half LIM domains 2 (Fhl2), mRNA [NM_010212]
A_51_P355589	NM_010218	3.06757	93.9	3.36905	108	4.32148	3.58603	Mus musculus four jointed box 1 (Drosophila) (Fjx1), mRNA [NM_010218]
A_51_P462364	NM_019681	2.87023	242	2.59549	231	3.36659	2.9441	Mus musculus frequenin homolog (Drosophila) (Freq), mRNA [NM_019681]
A_52_P168231	NM_021458	4.40503	96.5	4.41487	109	4.86738	4.56243	Mus musculus frizzled homolog 3 (Drosophila) (Fzd3), mRNA [NM_021458]
A_51_P190863	NM_021458	4.31479	82.4	4.60572	123	6.11184	5.01078	Mus musculus frizzled homolog 3 (Drosophila) (Fzd3), mRNA [NM_021458]
A_51_P142107	NM_008057	2.39233	391	2.54532	422	2.5217	2.48645	Mus musculus frizzled homolog 7 (Drosophila) (Fzd7), mRNA [NM_008057]
A_51_P312517	NM_008058	2.30057	99.6	2.24799	136	2.79333	2.4473	Mus musculus frizzled homolog 8 (Drosophila) (Fzd8), mRNA [NM_008058]
A_51_P286748	NM_011356	8.24	82.4	10.5	105	7.67733	8.80578	Mus musculus frizzled-related protein (Frzb), mRNA [NM_011356]
A_52_P441949	NM_025799	4.89004	72.7	6.30961	77.7	4.4518	5.21715	Mus musculus fucosidase, alpha-L- 2, plasma (Fuca2), mRNA [NM_025799]
A_52_P641341	NM_028428	2.07809	885	2.09916	998	2.292	2.15642	Mus musculus fucosyltransferase 11 (Fut11), mRNA [NM_028428]
A_52_P200458	NM_010242	9.33146	154	7.48544	199	8.85209	8.55633	Mus musculus fucosyltransferase 4 (Fut4), mRNA [NM_010242]
A_52_P419089	NM_010243	7.83	78.3	9.74	97.4	9.14	8.90333	Mus musculus fucosyltransferase 9 (Fut9), mRNA [NM_010243]
A_52_P386215	NM_139309	2.22528	316	2.38583	345	2.40375	2.33829	Mus musculus Fukuyama type congenital muscular dystrophy homolog (human) (Fcmd), mRNA [NM_139309]
A_52_P302496	NM_010176	2.24137	7310	2.23529	8570	2.26025	2.24564	Mus musculus fumarylacetoacetate hydrolase (Fah), mRNA [NM_010176]
A_52_P377791	NM_008557	35.1889	2560	28.486	2720	27.3502	30.3417	Mus musculus FXYD domain-containing ion transport regulator 3 (Fxyd3), mRNA [NM_008557]
A_52_P472302	NM_022004	19.3407	349	19.2725	416	18.2763	18.9632	Mus musculus FXYD domain-containing ion transport regulator 6 (Fxyd6), mRNA [NM_022004]
A_51_P490247	NM_022004	2.6	26	4.48	44.8	2.09	3.05667	Mus musculus FXYD domain-containing ion transport regulator 6 (Fxyd6), mRNA [NM_022004]
A_52_P357469	NM_010237	2.42435	1790	2.30514	1930	2.16976	2.29975	Mus musculus fyn-related kinase (Frk), mRNA [NM_010237]
A_52_P282713	NM_010237	2.86481	1720	2.74124	1920	2.77263	2.79289	Mus musculus fyn-related kinase (Frk), mRNA [NM_010237]
A_51_P353703	NM_010237	2.79788	1270	2.86803	1400	2.86244	2.84278	Mus musculus fyn-related kinase (Frk), mRNA [NM_010237]
A_52_P639229	NM_139232	6.84366	341	7.81733	399	7.02198	7.22765	Mus musculus FYVE, RhoGEF and PH domain containing 4 (Fgd4), transcript variant alpha, mRNA [NM_139232]
A_52_P357445	NM_139233	3.20671	40	4.64	46.4	6.74679	4.8645	Mus musculus FYVE, RhoGEF and PH domain containing 4 (Fgd4), transcript variant beta, mRNA [NM_139233]
A_51_P401673	NM_053072	2.62611	3050	2.39941	3180	2.2917	2.43907	Mus musculus FYVE, RhoGEF and PH domain containing 6 (Fgd6), mRNA [NM_053072]
A_51_P376299	NM_145132	5.89614	191	5.66745	226	6.76741	6.11033	Mus musculus G protein coupled receptor 24 (Gpr24), mRNA [NM_145132]
A_52_P551098	NM_001002268	2.57277	91.9	2.70909	93.8	2.97794	2.75327	Mus musculus G protein-coupled receptor 126 (Gpr126), mRNA [NM_001002268]
A_52_P414645	NM_001002268	2.8738	888	3.01591	1010	2.62127	2.83699	Mus musculus G protein-coupled receptor 126 (Gpr126), mRNA [NM_001002268]
A_52_P290799	NM_022320	4.93419	547	4.85307	574	5.44832	5.07853	Mus musculus G protein-coupled receptor 35 (Gpr35), mRNA [NM_022320]
A_51_P520191	NM_022320	6.73117	303	6.79922	339	6.83967	6.79002	Mus musculus G protein-coupled receptor 35 (Gpr35), mRNA [NM_022320]
A_52_P128691	NM_175668	3.16	31.6	4.58	45.8	2.38021	3.3734	Mus musculus G protein-coupled receptor 4 (Gpr4), mRNA [NM_175668]
A_51_P508956	NM_053244	3.43987	98.1	3.61199	99.2	3.83098	3.62761	Mus musculus G protein-coupled receptor 54 (Gpr54), mRNA [NM_053244]
A_52_P549184	NM_178712	8.16956	3070	7.94324	3500	8.75573	8.28951	Mus musculus G protein-coupled receptor 64 (Gpr64), mRNA [NM_178712]
A_51_P396719	NM_144944	2.04	20.4	3.19	31.9	2.32	2.51667	Mus musculus G protein-coupled receptor 73-like 1 (Gpr73l1), mRNA [NM_144944]
A_52_P397401	NM_173036	6.69916	265	5.58833	266	7.49965	6.59571	Mus musculus G protein-coupled receptor 97 (Gpr97), mRNA [NM_173036]
A_51_P247694	NM_173036	7.24011	1120	8.00848	1210	7.52714	7.59191	Mus musculus G protein-coupled receptor 97 (Gpr97), mRNA [NM_173036]
A_51_P173709	NM_022420	2.23666	6060	2.30523	6950	2.28454	2.27547	Mus musculus G protein-coupled receptor, family C, group 5, member B (Gprc5b), mRNA [NM_022420]
A_51_P301394	NM_008179	2.19821	487	2.00489	492	2.15954	2.12088	Mus musculus G1 to S phase transition 2 (Gspt2), mRNA [NM_008179]
A_51_P354354	NM_016922	5.97807	76.9	6.38996	96.6	7.0303	6.46611	Mus musculus galactose-3-O-sulfotransferase 1 (Gal3st1), mRNA [NM_016922]
A_52_P184609	NM_146017	87.6591	6450	244.123	7030	187.8	173.194	Mus musculus gamma-aminobutyric acid (GABA-A) receptor, pi (Gabrp), mRNA [NM_146017]
A_52_P364645	NM_008067	12.3	123	13.6	136	12.5	12.8	Mus musculus gamma-aminobutyric acid (GABA-A) receptor, subunit alpha 3 (Gabra3), mRNA [NM_008067]
A_52_P264550	NM_008067	36.7402	648	38.2729	748	35.8346	36.9492	Mus musculus gamma-aminobutyric acid (GABA-A) receptor, subunit alpha 3 (Gabra3), mRNA [NM_008067]
A_52_P187126	NM_017369	4.52292	248	3.06926	168	3.96088	3.85102	Mus musculus gamma-aminobutyric acid (GABA-A) receptor, subunit epsilon (Gabre), mRNA [NM_017369]
A_51_P226392	NM_017369	4.57775	158	4.01181	133	3.69105	4.09354	Mus musculus gamma-aminobutyric acid (GABA-A) receptor, subunit epsilon (Gabre), mRNA [NM_017369]
A_52_P110812	NM_019802	2.50169	4650	2.64226	5370	2.83003	2.65799	Mus musculus gamma-glutamyl carboxylase (Ggcx), mRNA [NM_019802]
A_51_P439970	NM_010281	2.13163	3200	2.17935	3740	2.13797	2.14965	Mus musculus gamma-glutamyl hydrolase, mRNA (cDNA clone MGC:13786 IMAGE:4223953), complete cds. [BC009809]
A_52_P628580	NM_144786	6.54296	1120	6.7956	1180	6.63053	6.65636	Mus musculus gamma-glutamyltransferase-like 3 (Ggtl3), mRNA [NM_144786]
A_51_P265312	NM_144786	4.8683	1510	4.41765	1550	4.40055	4.56216	Mus musculus gamma-glutamyltransferase-like 3 (Ggtl3), mRNA [NM_144786]
A_52_P382886	NM_008125	79.4496	1320	103.336	1470	137	106.595	Mus musculus gap junction membrane channel protein beta 2 (Gjb2), mRNA [NM_008125]
A_51_P267622	NM_008125	9.12	91.2	8.96	89.6	8.23	8.77	Mus musculus gap junction membrane channel protein beta 2 (Gjb2), mRNA [NM_008125]
A_51_P353776	NM_008126	6.35177	575	6.23368	615	6.65916	6.41487	Mus musculus gap junction membrane channel protein beta 3 (Gjb3), mRNA [NM_008126]
A_52_P646957	NM_008177	8.52	85.2	9.21498	109	8.95	8.89499	Mus musculus gastrin releasing peptide receptor (Grpr), mRNA [NM_008177]
A_51_P179578	NM_010262	12.9	129	12.8	128	12.2	12.6333	Mus musculus gastrulation brain homeobox 2 (Gbx2), mRNA [NM_010262]
A_51_P492355	NM_008092	3.42097	206	3.83887	250	3.81809	3.69265	Mus musculus GATA binding protein 4 (Gata4), mRNA [NM_008092]
A_51_P241465	NM_146120	2.366	67500	2.45667	74800	2.5648	2.46249	Mus musculus gelsolin (Gsn), mRNA [NM_146120]
A_51_P145415	NM_145130	3.07123	19600	3.04435	21900	3.04383	3.05314	Mus musculus gene rich cluster, C3f gene (Grcc3f), mRNA [NM_145130]
A_52_P274315	NM_175335	2.11585	450	2.02644	439	2.26585	2.13605	Mus musculus general transcription factor II A, 1 (Gtf2a1), transcript variant 2, mRNA [NM_175335]
A_52_P551594	NM_172952	3.01365	216	2.74289	237	3.31694	3.02449	Mus musculus gephyrin (Gphn), mRNA [NM_172952]
A_51_P446131	NM_016867	2.32149	219	2.43195	266	2.59823	2.45056	Mus musculus GIPC PDZ domain containing family, member 2 (Gipc2), mRNA [NM_016867]
A_52_P107538	NM_022024	2.31891	408	2.3129	482	2.1967	2.27617	Mus musculus glia maturation factor, gamma (Gmfg), mRNA [NM_022024]
A_52_P311022	NM_010279	4.28022	66.6	4.9592	52.7	3.94	4.39314	Mus musculus glial cell line derived neurotrophic factor family receptor alpha 1 (Gfra1), mRNA [NM_010279]
A_51_P321972	NM_008115	4.30645	236	4.46104	290	4.64769	4.47173	Mus musculus glial cell line derived neurotrophic factor family receptor alpha 2 (Gfra2), mRNA [NM_008115]
A_51_P235816	NM_010286	3.16188	6940	3.13922	7350	3.1217	3.14094	Mus musculus glucocorticoid-induced leucine zipper GILZ protein mRNA, complete cds. [AF024519]
A_52_P37593	NM_015828	4.71817	10200	4.71536	10600	4.53833	4.65728	Mus musculus glucosamine (Gne), mRNA [NM_015828]
A_51_P275623	NM_015828	6.64747	2710	6.40934	2900	5.94503	6.33395	Mus musculus glucosamine (Gne), mRNA [NM_015828]
A_52_P227137	NM_010265	3.74822	219	4.05684	280	3.51495	3.77334	Mus musculus glucosaminyl (N-acetyl) transferase 1, core 2 (Gcnt1), mRNA [NM_010265]
A_51_P119670	NM_010265	4.02547	236	3.59719	272	3.63177	3.75148	Mus musculus glucosaminyl (N-acetyl) transferase 1, core 2 (Gcnt1), mRNA [NM_010265]
A_52_P363216	NM_133219	2.0453	789	2.22881	906	2.14631	2.14014	Mus musculus glucosaminyl (N-acetyl) transferase 2, I-branching enzyme (Gcnt2), transcript variant 3, mRNA [NM_133219]
A_51_P498031	NM_008165	2.23806	144	2.39984	186	3.04486	2.56092	Mus musculus glutamate receptor, ionotropic, AMPA1 (alpha 1) (Gria1), mRNA [NM_008165]
A_52_P179309	NM_016886	15.3288	411	15.927	496	20.3086	17.1881	Mus musculus glutamate receptor, ionotropic, AMPA3 (alpha 3) (Gria3), mRNA [NM_016886]
A_52_P68221	NM_016886	8.38962	315	6.4787	303	5.478	6.78211	Mus musculus glutamate receptor, ionotropic, AMPA3 (alpha 3), mRNA (cDNA clone IMAGE:30620696), containing frame-shift errors [BC076584]
A_52_P349182	NM_019691	48.8952	679	49.4673	759	42.0864	46.8163	Mus musculus glutamate receptor, ionotropic, AMPA4 (alpha 4) (Gria4), mRNA [NM_019691]
A_52_P279527	NM_019691	34.0824	548	36.0252	647	44.8637	38.3238	Mus musculus glutamate receptor, ionotropic, AMPA4 (alpha 4) (Gria4), mRNA [NM_019691]
A_51_P501735	NM_019691	18.486	236	14.0698	318	13.8584	15.4714	Mus musculus glutamate receptor, ionotropic, AMPA4 (alpha 4) (Gria4), mRNA [NM_019691]
A_52_P270135	NM_010349	16.2714	395	14.2973	405	18.3045	16.2911	Mus musculus glutamate receptor, ionotropic, kainate 2 (beta 2) (Grik2), mRNA [NM_010349]
A_52_P144310	NM_008077	29.1	291	28.4858	352	24.4	27.3286	Mus musculus glutamic acid decarboxylase 1 (Gad1), mRNA [NM_008077]
A_51_P282538	NM_008077	29.7	297	32.6	326	22.9772	28.4257	Mus musculus glutamic acid decarboxylase 1 (Gad1), mRNA [NM_008077]
A_51_P346214	NM_013529	2.96667	3060	2.88543	3500	2.92746	2.92652	Mus musculus glutamine fructose-6-phosphate transaminase 2 (Gfpt2), mRNA [NM_013529]
A_51_P486810	NM_030677	14.4082	30000	13.9408	32400	13.3559	13.9016	Mus musculus glutathione peroxidase 2 (Gpx2), mRNA [NM_030677]
A_51_P292008	NM_008161	10.2094	18800	9.41563	21900	9.60888	9.74464	Mus musculus glutathione peroxidase 3 (Gpx3), mRNA [NM_008161]
A_51_P461364	NM_024198	11.197	2960	11.7979	3300	12.0526	11.6825	Mus musculus glutathione peroxidase 7 (Gpx7), mRNA [NM_024198]
A_51_P459240	NM_029555	3.59071	1240	3.60935	1450	3.59724	3.5991	Mus musculus glutathione S-transferase kappa 1 (Gstk1), mRNA [NM_029555]
A_51_P327585	NM_026764	3.69951	634	3.67967	700	3.73617	3.70512	Mus musculus glutathione S-transferase, mu 4 (Gstm4), mRNA [NM_026764]
A_51_P114005	XM_289885	4.14873	124	4.37111	175	3.32182	3.94722	Mus musculus glutathione S-transferase, mu 7, mRNA (cDNA clone MGC:62165 IMAGE:5692787), complete cds. [BC051924]
A_51_P179664	NM_008185	3.68308	545	3.79814	638	3.54258	3.6746	Mus musculus glutathione S-transferase, theta 1 (Gstt1), mRNA [NM_008185]
A_52_P453517	NM_008194	2.45083	897	2.47468	1060	2.47515	2.46689	Mus musculus glycerol kinase (Gyk), transcript variant 1, mRNA [NM_008194]
A_51_P297671	NM_008194	2.02778	3890	2.01459	4240	2.04628	2.02955	Mus musculus glycerol kinase (Gyk), transcript variant 1, mRNA [NM_008194]
A_52_P16419	NM_010271	2.52389	1060	2.36262	1140	2.40461	2.43037	Mus musculus glycerol-3-phosphate dehydrogenase 1 (soluble) (Gpd1), mRNA [NM_010271]
A_51_P293853	NM_010271	3.88777	76.8	4.10545	68.2	4.58619	4.19314	Mus musculus glycerol-3-phosphate dehydrogenase 1 (soluble) (Gpd1), mRNA [NM_010271]
A_51_P430202	NM_175380	3.32589	543	3.43937	597	3.26656	3.34394	Mus musculus glycerol-3-phosphate dehydrogenase 1-like (Gpd1l), mRNA [NM_175380]
A_51_P468464	NM_201352	2.51495	2550	2.49668	2690	2.38357	2.46507	Mus musculus glycerophosphodiester phosphodiesterase domain containing 5 (Gdpd5), mRNA [NM_201352]
A_51_P419439	NM_010321	2.45378	103	2.24196	126	2.46773	2.38782	Mus musculus glycine N-methyltransferase (Gnmt), mRNA [NM_010321]
A_51_P151576	NM_001001999	2.63895	228	2.74022	204	3.06598	2.81505	Mus musculus glycoprotein Ib, beta polypeptide (Gp1bb), transcript variant 1, mRNA [NM_001001999]
A_51_P278550	NM_134118	2.23001	13800	2.3296	15800	2.30522	2.28827	Mus musculus glycoprotein, synaptic 2 (Gpsn2), mRNA [NM_134118]
A_51_P219849	NM_026247	2.65986	486	2.99036	557	3.23566	2.96196	Mus musculus glycosyltransferase 28 domain containing 1 (Glt28d1), mRNA [NM_026247]
A_51_P515314	NM_172670	7.07306	2350	7.053	2640	6.96114	7.02907	Mus musculus glycosyltransferase-like 1B (Gyltl1b), mRNA [NM_172670]
A_52_P23225	NM_016697	4.04	40.4	5.63	56.3	3.95	4.54	Mus musculus glypican 3 (Gpc3), mRNA [NM_016697]
A_51_P252725	NM_008150	2.30028	8940	2.25004	10000	2.27353	2.27461	Mus musculus glypican 4 (Gpc4), mRNA [NM_008150]
A_51_P448702	NM_053187	2.66483	66	6.2489	128	2.95112	3.95495	Mus musculus golgi associated PDZ and coiled-coil motif containing, mRNA (cDNA clone IMAGE:1511509), partial cds. [BC028546]
A_52_P144037	NM_028900	2.92466	308	3.11968	382	3.16927	3.0712	Mus musculus golgi coiled coil 1 (Gcc1), mRNA [NM_028900]
A_52_P42976	NM_027352	2.46796	8600	2.4077	9720	2.40106	2.42557	Mus musculus golgi reassembly stacking protein 2 (Gorasp2), mRNA [NM_027352]
A_51_P173197	NM_027352	2.74225	31500	2.67639	35300	2.58592	2.66819	Mus musculus golgi reassembly stacking protein 2 (Gorasp2), mRNA [NM_027352]
A_51_P211467	NM_010340	2.26893	31.4	5.72635	69.1	2.67913	3.55814	Mus musculus G-protein-coupled receptor 50 (Gpr50), mRNA [NM_010340]
A_52_P287456	NM_145523	8.03629	548	8.67126	661	9.41173	8.70642	Mus musculus grancalcin (Gca), mRNA [NM_145523]
A_51_P188126	NM_145523	19.178	242	26.8953	290	18.4707	21.5147	Mus musculus grancalcin (Gca), mRNA [NM_145523]
A_51_P159042	NM_010372	3.25067	221	3.57918	290	3.21633	3.34873	Mus musculus granzyme D (Gzmd), mRNA [NM_010372]
A_51_P357592	NM_010373	35.5	355	22.403	419	31	29.6343	Mus musculus granzyme E (Gzme), mRNA [NM_010373]
A_51_P342446	NM_008088	2.55532	171	2.68277	219	2.5243	2.58746	Mus musculus growth arrest specific 7 (Gas7), mRNA [NM_008088]
A_51_P185247	NM_145741	35.8	358	45.8	458	39.7	40.4333	Mus musculus growth differentiation factor 10 (Gdf10), mRNA [NM_145741]
A_51_P368823	NM_010346	3.16439	2900	3.17737	3090	2.94149	3.09442	Mus musculus growth factor receptor bound protein 7 (Grb7), mRNA [NM_010346]
A_52_P99341	NM_144513	24.8	248	15.2	152	15.3	18.4333	Mus musculus GTL2, imprinted maternally expressed untranslated mRNA (Gtl2), mRNA [NM_144513]
A_52_P391505	NM_144513	7.54734	5300	7.06588	4710	7.08861	7.23394	Mus musculus GTL2, imprinted maternally expressed untranslated mRNA (Gtl2), mRNA [NM_144513]
A_52_P196568	NM_144513	16.1476	259	16.0992	286	16.6035	16.2835	Mus musculus GTL2, imprinted maternally expressed untranslated mRNA (Gtl2), mRNA [NM_144513]
A_52_P39756	NM_001015046	3.78344	384	3.76183	460	3.74406	3.76311	Mus musculus GTPase activating RANGAP domain-like 4 (Garnl4), mRNA [NM_001015046]
A_52_P116006	NM_010266	11.2201	1080	11.3243	1240	12.1465	11.5636	Mus musculus guanine deaminase (Gda), mRNA [NM_010266]
A_51_P291950	NM_010266	6.89731	929	6.71269	939	7.0148	6.87493	Mus musculus guanine deaminase (Gda), mRNA [NM_010266]
A_51_P415688	NM_025278	2.28637	5380	2.2976	6050	2.36682	2.31693	Mus musculus guanine nucleotide binding protein (G protein), gamma 12 (Gng12), mRNA [NM_025278]
A_51_P443686	NM_010319	3.09864	97.7	3.34195	129	5.20591	3.88217	Mus musculus guanine nucleotide binding protein (G protein), gamma 7 subunit (Gng7), mRNA [NM_010319]
A_51_P110323	NM_008137	14.8	148	20.0293	205	13.9	16.2431	Mus musculus guanine nucleotide binding protein, alpha 14 (Gna14), mRNA [NM_008137]
A_52_P179068	NM_017469	3.93	39.3	5.35	53.5	4.56	4.61333	Mus musculus guanylate cyclase 1, soluble, beta 3 (Gucy1b3), mRNA [NM_017469]
A_51_P253303	NM_017469	3.33	33.3	3.93	39.3	4.89	4.05	Mus musculus guanylate cyclase 1, soluble, beta 3 (Gucy1b3), mRNA [NM_017469]
A_51_P398766	NM_010259	3.83793	1910	4.01584	2250	3.86888	3.90755	Mus musculus guanylate nucleotide binding protein 1 (Gbp1), mRNA [NM_010259]
A_51_P165244	NM_018734	3.38732	3650	3.54281	4150	3.76508	3.56507	Mus musculus guanylate nucleotide binding protein 4 (Gbp4), mRNA [NM_018734]
A_51_P159113	NM_021877	4.39949	211	4.64856	220	4.4833	4.51045	Mus musculus hairless (Hr), mRNA [NM_021877]
A_52_P512301	NM_019479	2.03687	384	2.02001	444	2.03502	2.03063	Mus musculus hairy and enhancer of split 6 (Drosophila) (Hes6), mRNA [NM_019479]
A_51_P258409	NM_010423	13.8763	13200	14.6882	14700	13.3864	13.9836	Mus musculus hairy/enhancer-of-split related with YRPW motif 1 (Hey1), mRNA [NM_010423]
A_52_P420479	NM_010402	14.8304	195	5.30523	287	10.8309	10.3222	Mus musculus heart and neural crest derivatives expressed transcript 2 (Hand2), mRNA [NM_010402]
A_51_P147850	NM_010402	15.6657	511	18.8743	558	17.3627	17.3009	Mus musculus heart and neural crest derivatives expressed transcript 2 (Hand2), mRNA [NM_010402]
A_52_P460422	NM_175199	5.01448	535	5.70109	646	5.30199	5.33919	Mus musculus heat shock 70kDa protein 12A (Hspa12a), mRNA [NM_175199]
A_51_P506899	NM_175199	5.71916	294	6.45562	354	7.13784	6.43754	Mus musculus heat shock 70kDa protein 12A (Hspa12a), mRNA [NM_175199]
A_52_P404533	NM_013560	2.60857	15700	2.62423	17700	2.54818	2.59366	Mus musculus heat shock protein 1 (Hspb1), mRNA [NM_013560]
A_51_P130332	NM_028306	2.16056	513	2.25683	535	2.32052	2.24597	Mus musculus heat shock protein 12B (Hspa12b), mRNA [NM_028306]
A_52_P82741	NM_010479	5.58554	2160	5.10444	2320	4.92656	5.20551	Mus musculus heat shock protein 1A (Hspa1a), mRNA [NM_010479]
A_52_P52803	NM_010479	3.46789	1680	3.55615	1770	3.47555	3.49986	Mus musculus heat shock protein 1A (Hspa1a), mRNA [NM_010479]
A_52_P304902	NM_010479	3.25249	111	3.67975	139	3.85678	3.59634	Mus musculus heat shock protein 1A (Hspa1a), mRNA [NM_010479]
A_51_P117952	NM_010479	4.7642	2630	4.57817	2730	4.38288	4.57508	Mus musculus heat shock protein 1A (Hspa1a), mRNA [NM_010479]
A_52_P222624	NM_024441	5.0776	2120	4.75551	2370	5.13575	4.98962	Mus musculus heat shock protein 2 (Hspb2), mRNA [NM_024441]
A_51_P322138	NM_024441	7.69477	267	7.48567	276	8.18202	7.78749	Mus musculus heat shock protein 2 (Hspb2), mRNA [NM_024441]
A_51_P447874	NM_013868	10.7967	972	10.9685	1050	9.96438	10.5765	Mus musculus heat shock protein family, member 7 (cardiovascular) (Hspb7), mRNA [NM_013868]
A_52_P596458	NM_172637	2.72915	292	2.73971	301	2.98697	2.81861	Mus musculus HECT domain containing 2 (Hectd2), mRNA [NM_172637]
A_51_P406306	NM_172655	2.43869	41.3	3.42109	60.5	2.82503	2.89494	Mus musculus HECT, C2 and WW domain containing E3 ubiquitin protein ligase 2 (Hecw2), transcript variant 2, mRNA [NM_172655]
A_51_P445677	NM_144881	2.01814	262	2.0025	284	2.21608	2.07891	Mus musculus hedgehog acyltransferase (Hhat), mRNA [NM_144881]
A_52_P249826	NM_020259	9.39	93.9	12.2	122	11	10.8633	Mus musculus Hedgehog-interacting protein (Hhip), mRNA [NM_020259]
A_51_P159612	NM_019487	4.73535	3720	4.91014	4310	4.82435	4.82328	Mus musculus heme binding protein 2 (Hebp2), mRNA [NM_019487]
A_51_P365152	NM_010474	23.4109	4790	24.4048	5320	22.7664	23.5274	Mus musculus heparan sulfate (glucosamine) 3-O-sulfotransferase 1 (Hs3st1), mRNA [NM_010474]
A_51_P515120	NM_178870	40.5514	2140	43.7957	2300	53.5237	45.957	Mus musculus heparan sulfate (glucosamine) 3-O-sulfotransferase 3A1 (Hs3st3a1), mRNA [NM_178870]
A_51_P410715	NM_018805	16.9222	1660	15.9577	1810	17.4532	16.7777	Mus musculus heparan sulfate (glucosamine) 3-O-sulfotransferase 3B1 (Hs3st3b1), mRNA [NM_018805]
A_51_P337451	NM_015819	4.48525	1590	4.76745	1820	5.13429	4.79566	Mus musculus heparan sulfate 6-O-sulfotransferase 2 (Hs6st2), mRNA [NM_015819]
A_52_P599317	NM_015819	4.37373	7600	4.18815	8230	4.59899	4.38696	Mus musculus heparan sulfate 6-O-sulfotransferase 2, mRNA (cDNA clone IMAGE:5356211), partial cds [BC037659]
A_51_P134228	NM_172563	8.80799	2420	9.39784	2880	9.5632	9.25634	Mus musculus hepatic leukemia factor (Hlf), mRNA [NM_172563]
A_51_P371745	NM_134248	14.1187	170	18.6955	221	15.2	16.0047	Mus musculus hepatitis A virus cellular receptor 1 (Havcr1), mRNA [NM_134248]
A_52_P560535	NM_134250	8.13	81.3	11.4	114	11.6	10.3767	Mus musculus hepatitis A virus cellular receptor 2 (Havcr2), mRNA [NM_134250]
A_51_P109508	NM_134250	7.94626	842	8.53932	941	7.3455	7.94369	Mus musculus hepatitis A virus cellular receptor 2 (Havcr2), mRNA [NM_134250]
A_51_P341108	NM_016907	9.40309	15000	8.88035	16000	8.9448	9.07608	Mus musculus hepatocyte growth factor activator inhibitor type 1 (Hai1) mRNA, complete cds. [AF099018]
A_51_P466270	NM_010417	9.33999	293	10.3099	373	11.7937	10.4812	Mus musculus hephaestin (Heph), transcript variant 1, mRNA [NM_010417]
A_52_P83252	NM_008281	8.3239	259	7.79343	344	8.38318	8.16684	Mus musculus hepsin (Hpn), mRNA [NM_008281]
A_51_P434483	NM_008281	8.25566	1360	8.12175	1580	7.60799	7.99513	Mus musculus hepsin (Hpn), mRNA [NM_008281]
A_52_P165773	NM_201371	10.3	103	9.94	99.4	6.81	9.01667	Mus musculus heterogeneous nuclear ribonucleoprotein methyltransferase-like 4 (S. cerevisiae) (Hrmt1l4), mRNA [NM_201371]
A_52_P9337	NM_010438	2.28226	303	2.07797	318	2.54495	2.30173	Mus musculus hexokinase 1 (Hk1), mRNA [NM_010438]
A_52_P36586	NM_133808	2.57515	1360	2.40559	1370	2.36649	2.44907	Mus musculus high density lipoprotein (HDL) binding protein (Hdlbp), mRNA [NM_133808]
A_51_P422183	NM_026122	2.30087	955	2.43991	1050	2.26293	2.33457	Mus musculus high mobility group nucleosomal binding domain 3, mRNA (cDNA clone MGC:11574 IMAGE:3597594), complete cds [BC005693]
A_52_P536735	NM_016677	2.42749	2800	2.50494	3170	2.34582	2.42608	Mus musculus hippocalcin-like 1 (Hpcal1), mRNA [NM_016677]
A_52_P560113	NM_008199	2.45557	45.5	2.66382	62.7	2.35636	2.49192	Mus musculus histocompatibility 2, blastocyst (H2-Bl), mRNA [NM_008199]
A_52_P683598	NM_010379	2.96866	344	3.03278	430	3.53179	3.17774	Mus musculus histocompatibility 2, class II antigen A, beta 1 (H2-Ab1), mRNA [NM_010379]
A_52_P570717	NM_010379	2.23604	48.4	3.09139	64.6	3.82649	3.05131	Mus musculus histocompatibility 2, class II antigen A, beta 1 (H2-Ab1), mRNA [NM_010379]
A_51_P413866	NM_008198	2.60231	235	3.3661	359	3.0645	3.01097	Mus musculus histocompatibility 2, complement component factor B (H2-Bf), mRNA [NM_008198]
A_52_P181698	NM_177636	32.0426	494	37.3148	433	44.6624	38.0066	Mus musculus histocompatibility 2, M region locus 1 (H2-M1), mRNA [NM_177636]
A_51_P106634	NM_008205	45.3	453	43.5	435	42.8	43.8667	Mus musculus histocompatibility 2, M region locus 9 (H2-M9), mRNA [NM_008205]
A_51_P338664	NM_030082	5.89403	278	5.64472	306	5.17009	5.56961	Mus musculus histone 3, H2ba (Hist3h2ba), mRNA [NM_030082]
A_51_P351975	NM_010449	2.1587	804	2.20391	861	2.21133	2.19131	Mus musculus homeo box A1 (Hoxa1), mRNA [NM_010449]
A_51_P501803	NM_010451	5.29932	662	5.3511	775	5.20614	5.28552	Mus musculus homeo box A2 (Hoxa2), mRNA [NM_010451]
A_51_P335169	NM_010452	2.4965	500	2.52165	552	2.79285	2.60366	Mus musculus homeo box A3 (Hoxa3), mRNA [NM_010452]
A_52_P638382	NM_008265	4.90797	239	4.51289	245	4.87228	4.76438	Mus musculus homeo box A4 (Hoxa4), mRNA [NM_008265]
A_52_P443588	NM_008265	7.57354	784	7.46538	881	7.2999	7.44628	Mus musculus homeo box A4 (Hoxa4), mRNA [NM_008265]
A_51_P310821	NM_010453	3.70455	435	3.85044	499	3.62968	3.72822	Mus musculus homeo box A5 (Hoxa5), mRNA [NM_010453]
A_51_P360586	NM_010454	3.46062	54.7	3.76575	92	4.47369	3.90002	Mus musculus homeo box A6 (Hoxa6), mRNA [NM_010454]
A_52_P15300	NM_134032	4.59764	5220	4.44163	5540	4.14414	4.39447	Mus musculus homeo box B2 (Hoxb2), mRNA [NM_134032]
A_52_P565957	NM_010459	2.77364	511	2.44543	511	2.57399	2.59769	Mus musculus homeo box B4 (Hoxb4), mRNA [NM_010459]
A_52_P98462	NM_008270	2.64452	1120	2.27809	1070	2.50691	2.47651	Mus musculus homeo box B9 (Hoxb9), mRNA [NM_008270]
A_52_P351859	NM_010462	2.77934	397	2.57982	428	2.74844	2.70253	Mus musculus homeo box C10 (Hoxc10), mRNA [NM_010462]
A_51_P455040	NM_010468	5.21627	122	4.42596	89.6	3.56424	4.40216	Mus musculus homeo box D3 (Hoxd3), mRNA [NM_010468]
A_52_P665478	NM_010836	4.66	46.6	3.71	37.1	2.86	3.74333	Mus musculus homeo box, msh-like 3 (Msx3), mRNA [NM_010836]
A_51_P516756	NM_010434	2.39266	568	2.36672	696	2.26469	2.34136	Mus musculus homeodomain interacting protein kinase 3 (Hipk3), mRNA [NM_010434]
A_51_P387160	NM_011982	2.10941	192	2.62302	293	2.34621	2.35955	Mus musculus homer homolog 1 (Drosophila) (Homer1), transcript variant S, mRNA [NM_011982]
A_51_P387159	NM_011982	3.33492	240	3.09343	224	2.83028	3.08621	Mus musculus homer homolog 1 (Drosophila) (Homer1), transcript variant S, mRNA [NM_011982]
A_52_P176573	NM_011983	7.28122	292	7.35155	326	7.92822	7.52033	Mus musculus homer homolog 2 (Drosophila) (Homer2), mRNA [NM_011983]
A_51_P352303	NM_011983	5.83354	1470	6.17331	1690	5.81767	5.9415	Mus musculus homer homolog 2 (Drosophila) (Homer2), mRNA [NM_011983]
A_52_P40293	NM_013547	15.9	159	23.4	234	16.7	18.6667	Mus musculus homogentisate 1, 2-dioxygenase (Hgd), mRNA [NM_013547]
A_52_P535623	NM_030014	2.53368	734	2.87847	839	2.67557	2.69591	Mus musculus hook homolog 1 (Drosophila) (Hook1), mRNA [NM_030014]
A_52_P13897	NM_030014	3.05276	50.5	6.95487	96.5	5.741	5.24954	Mus musculus hook homolog 1 (Drosophila) (Hook1), mRNA [NM_030014]
A_51_P103237	NM_015755	3.99862	2770	3.87937	2790	3.77706	3.88501	Mus musculus hormonally upregulated Neu-associated kinase (Hunk), mRNA [NM_015755]
A_52_P424138	NM_008224	2.01265	511	2.06569	592	2.16177	2.08004	Mus musculus host cell factor C1 (Hcfc1), mRNA [NM_008224]
A_51_P490924	NM_177900	2.57793	600	2.64997	630	2.60901	2.6123	Mus musculus hyaluronan and proteoglycan link protein 4 (Hapln4), mRNA [NM_177900]
A_51_P398868	NM_008217	3.37	33.7	5.49	54.9	3.95	4.27	Mus musculus hyaluronan synthase 3 (Has3), mRNA [NM_008217]
A_51_P445662	NM_008292	2.06272	13100	2.05678	14900	2.02626	2.04858	Mus musculus hydroxysteroid (17-beta) dehydrogenase 4 (Hsd17b4), mRNA [NM_008292]
A_52_P566605	NM_010476	2.33135	3380	2.1247	3470	2.15716	2.2044	Mus musculus hydroxysteroid (17-beta) dehydrogenase 7 (Hsd17b7), mRNA [NM_010476]
A_51_P250934	NM_010476	3.12815	3750	2.77644	3730	2.92776	2.94412	Mus musculus hydroxysteroid (17-beta) dehydrogenase 7 (Hsd17b7), mRNA [NM_010476]
A_51_P355753	NM_010430	3.76041	3570	3.74412	3860	3.99854	3.83436	Mus musculus hypermethylated in cancer 1 (Hic1), mRNA [NM_010430]
A_52_P288284	NM_016868	4.11696	52.1	5.15984	111	4.33583	4.53754	Mus musculus hypoxia inducible factor 3, alpha subunit (Hif3a), mRNA [NM_016868]
A_51_P304076	NM_176958	2.61233	222	2.68794	273	2.42173	2.574	Mus musculus hypoxia-inducible factor 1, alpha subunit inhibitor (Hif1an), mRNA [NM_176958]
A_52_P173766	NM_010498	2.46595	118	2.68079	134	2.09903	2.41526	Mus musculus iduronate 2-sulfatase (Ids), mRNA [NM_010498]
A_51_P114214	NM_008325	2.49226	169	2.39568	198	2.54109	2.47634	Mus musculus iduronidase, alpha-L- (Idua), mRNA [NM_008325]
A_52_P562641	NM_030244	2.20753	1730	2.15187	1830	2.15818	2.17253	Mus musculus immediate early response 5-like (Ier5l), mRNA [NM_030244]
A_51_P362514	NM_030244	2.02481	1710	2.04598	1840	2.06034	2.04371	Mus musculus immediate early response 5-like (Ier5l), mRNA [NM_030244]
A_52_P254149	NM_153134	2.71282	2760	2.53148	2930	2.44512	2.56314	Mus musculus immunity-related GTPase family, Q1 (Irgq1), mRNA [NM_153134]
A_51_P251915	NM_153134	2.92684	188	2.52809	198	2.76881	2.74124	Mus musculus immunity-related GTPase family, Q1 (Irgq1), mRNA [NM_153134]
A_52_P589754	NM_207675	2.27388	8860	2.37791	10400	2.1697	2.27383	Mus musculus immunoglobulin superfamily, member 4A (Igsf4a), transcript variant 1, mRNA [NM_207675]
A_52_P116204	NM_207675	2.58102	1980	2.5844	2260	2.60715	2.59086	Mus musculus immunoglobulin superfamily, member 4A (Igsf4a), transcript variant 1, mRNA [NM_207675]
A_51_P478061	NM_207676	2.15802	4640	2.16997	5240	2.07733	2.13511	Mus musculus immunoglobulin superfamily, member 4A (Igsf4a), transcript variant 2, mRNA [NM_207676]
A_51_P156113	NM_033608	2.29606	554	2.06394	574	2.1996	2.18653	Mus musculus immunoglobulin superfamily, member 9 (Igsf9), mRNA [NM_033608]
A_51_P392894	NM_134109	96.1	961	117	1170	101	104.7	Mus musculus immunoglobulin-like domain containing receptor 1 (Ildr1), mRNA [NM_134109]
A_51_P438905	NM_172696	3.14456	636	3.10421	713	3.07513	3.10797	Mus musculus InaD-like (Drosophila) (Inadl), transcript variant 1, mRNA [NM_172696]
A_52_P667567	NM_001005784	5.96929	60.1	5.01699	62.4	3.69	4.8921	Mus musculus InaD-like (Drosophila) (Inadl), transcript variant 2, mRNA [NM_001005784]
A_52_P176333	NM_001005787	2.67795	558	2.89415	694	2.74054	2.77088	Mus musculus InaD-like (Drosophila) (Inadl), transcript variant 4, mRNA [NM_001005787]
A_52_P449871	NM_031166	6.55858	1220	6.11207	1240	5.86149	6.17738	Mus musculus inhibitor of DNA binding 4 (Id4), mRNA [NM_031166]
A_51_P494430	NM_031166	7.76167	723	8.65584	779	8.00443	8.14065	Mus musculus inhibitor of DNA binding 4 (Id4), mRNA [NM_031166]
A_51_P260300	NM_010547	2.25825	681	2.36743	797	2.34527	2.32365	Mus musculus inhibitor of kappaB kinase gamma (Ikbkg), transcript variant 1, mRNA [NM_010547]
A_52_P576863	NM_025922	2.28312	6330	2.26445	6920	2.11172	2.21976	Mus musculus inosine triphosphatase (nucleoside triphosphate pyrophosphatase) (Itpa), mRNA [NM_025922]
A_51_P500200	NM_172971	4.39225	129	5.04051	139	4.43477	4.62251	Mus musculus inositol polyphosphate-4-phosphatase, type I (Inpp4a), transcript variant 2, mRNA [NM_172971]
A_52_P6490	NM_010568	2.62119	39.8	3.40834	67.6	2.91646	2.982	Mus musculus insulin receptor (Insr), mRNA [NM_010568]
A_52_P171212	NM_010570	3.55403	132	3.76135	157	3.29544	3.53694	Mus musculus insulin receptor substrate 1 (Irs1), mRNA [NM_010570]
A_51_P228472	NM_008343	3.20177	170	3.20096	228	3.6227	3.34181	Mus musculus insulin-like growth factor binding protein 3 (Igfbp3), mRNA [NM_008343]
A_52_P281702	NM_010518	2.20117	3550	2.11547	3860	2.05608	2.12424	Mus musculus insulin-like growth factor binding protein 5 (Igfbp5), mRNA [NM_010518]
A_51_P204153	NM_010518	4.01457	112	3.82013	118	4.9056	4.24677	Mus musculus insulin-like growth factor binding protein 5 (Igfbp5), mRNA [NM_010518]
A_51_P472292	NM_008048	3.30152	87800	3.15801	91300	3.32823	3.26259	Mus musculus insulin-like growth factor binding protein 7 (Igfbp7), mRNA [NM_008048]
A_52_P612019	NM_008396	2.75	27.5	5.98	59.8	2.48	3.73667	Mus musculus integrin alpha 2 (Itga2), mRNA [NM_008396]
A_51_P230405	NM_013565	2.00205	93.6	2.41397	121	2.22904	2.21502	Mus musculus integrin alpha 3 (Itga3), mRNA [NM_013565]
A_52_P658911	NM_001001309	19.8952	332	18.9765	387	27.0319	21.9679	Mus musculus integrin alpha 8 (Itga8), mRNA [NM_001001309]
A_51_P309920	NM_001001309	58.3546	2730	46.3785	3190	53.2343	52.6558	Mus musculus integrin alpha 8 (Itga8), mRNA [NM_001001309]
A_51_P309917	NM_001001309	23.2811	2450	24.2067	2900	23.507	23.665	Mus musculus integrin alpha 8 (Itga8), mRNA [NM_001001309]
A_51_P382970	NM_133721	7.46276	1250	7.2738	1420	7.09256	7.27637	Mus musculus integrin alpha 9 (Itga9), mRNA [NM_133721]
A_52_P439267	NM_008403	3.2225	423	3.39933	435	3.56977	3.3972	Mus musculus integrin beta 1 binding protein 1 (Itgb1bp1), mRNA [NM_008403]
A_52_P143287	NM_001005608	10.8523	9550	10.9953	10200	10.1241	10.6572	Mus musculus integrin beta 4 (Itgb4), transcript variant 1, mRNA [NM_001005608]
A_51_P408382	NM_001005608	9.49143	12000	9.11569	13500	9.14357	9.25023	Mus musculus integrin beta 4 (Itgb4), transcript variant 1, mRNA [NM_001005608]
A_52_P459521	NM_001005607	6.74	67.4	7.65	76.5	6.63	7.00667	Mus musculus integrin beta 4 (Itgb4), transcript variant 3, mRNA [NM_001005607]
A_52_P93974	NM_021359	6	60	3.79537	54.1	3.70387	4.49975	Mus musculus integrin beta 6 (Itgb6), mRNA [NM_021359]
A_51_P417720	NM_176922	13.371	4020	13.2553	4420	13.8419	13.4894	Mus musculus integrin, alpha 11 (Itga11), mRNA [NM_176922]
A_52_P180130	NM_145467	48.1822	5830	47.0694	7260	45.1193	46.7903	Mus musculus integrin, beta-like 1 (Itgbl1), mRNA [NM_145467]
A_52_P435154	NM_172648	5.02	50.2	4.59778	96.2	7.00423	5.54067	Mus musculus interferon activated gene 205 (Ifi205), mRNA [NM_172648]
A_52_P176013	NM_008394	5.73199	543	5.16265	596	5.35534	5.41666	Mus musculus interferon dependent positive acting transcription factor 3 gamma (Isgf3g), mRNA [NM_008394]
A_51_P127367	NM_008394	3.17947	5140	3.3266	5620	3.29372	3.26659	Mus musculus interferon dependent positive acting transcription factor 3 gamma (Isgf3g), mRNA [NM_008394]
A_51_P129229	NM_008330	3.24536	1360	3.22059	1560	3.74574	3.4039	Mus musculus interferon gamma inducible protein 47 (Ifi47), mRNA [NM_008330]
A_51_P128876	NM_025378	3.0325	70800	3.03964	77900	2.96923	3.01379	Mus musculus interferon induced transmembrane protein 3 (Ifitm3), mRNA [NM_025378]
A_51_P184928	NM_028968	2.46887	33700	2.48588	37400	2.43261	2.46245	Mus musculus interferon induced transmembrane protein 7 (Ifitm7), mRNA [NM_028968]
A_52_P121468	NM_027835	7.2354	1280	7.91085	1530	8.14043	7.76222	Mus musculus interferon induced with helicase C domain 1 (Ifih1), mRNA [NM_027835]
A_51_P387810	NM_027835	5.18917	3050	5.52089	3570	5.73752	5.48253	Mus musculus interferon induced with helicase C domain 1 (Ifih1), mRNA [NM_027835]
A_51_P387239	NM_021792	9.62797	937	11.1496	1220	11.4449	10.7408	Mus musculus interferon inducible GTPase 1 (Iigp1), mRNA [NM_021792]
A_51_P416295	NM_019440	4.06981	4750	4.07493	5250	4.1864	4.11038	Mus musculus interferon inducible GTPase 2 (Iigp2), mRNA [NM_019440]
A_52_P126158	NM_008326	2.93159	9230	3.05517	10800	2.91483	2.9672	Mus musculus interferon inducible protein 1 (Ifi1), mRNA [NM_008326]
A_51_P262171	NM_008326	2.55891	9900	2.60245	11200	2.58894	2.58343	Mus musculus interferon inducible protein 1 (Ifi1), mRNA [NM_008326]
A_51_P363749	NM_016851	19.1083	4840	19.3842	5920	18.5432	19.0119	Mus musculus interferon regulatory factor 6 (Irf6), transcript variant 1, mRNA [NM_016851]
A_51_P481052	NM_026531	2.17724	277	2.62446	354	3.01664	2.60612	Mus musculus interferon stimulated exonuclease gene 20-like 1 (Isg20l1), mRNA [NM_026531]
A_52_P463936	NM_015783	2.59366	6610	2.67369	7940	2.79824	2.68853	Mus musculus interferon, alpha-inducible protein (G1p2), mRNA [NM_015783]
A_52_P90364	NM_029803	2.5481	3850	2.62558	4670	2.6866	2.6201	Mus musculus interferon, alpha-inducible protein 27 (Ifi27), mRNA [NM_029803]
A_52_P90363	NM_029803	2.98192	8360	3.26702	9950	3.51151	3.25349	Mus musculus interferon, alpha-inducible protein 27 (Ifi27), mRNA [NM_029803]
A_51_P327751	NM_008331	4.09858	5880	4.26717	6860	4.50632	4.29069	Mus musculus interferon-induced protein with tetratricopeptide repeats 1 (Ifit1), mRNA [NM_008331]
A_51_P136742	NM_008364	4.61543	381	4.1793	367	4.03154	4.27543	Mus musculus interleukin 1 receptor accessory protein (Il1rap), transcript variant 1, mRNA [NM_008364]
A_52_P467232	NM_134103	3.03733	850	3.29863	968	3.18337	3.17311	Mus musculus interleukin 1 receptor accessory protein (Il1rap), transcript variant 2, mRNA [NM_134103]
A_51_P307166	NM_031167	2.85835	94.7	3.7519	133	4.52861	3.71295	Mus musculus interleukin 1 receptor antagonist (Il1rn), mRNA [NM_031167]
A_51_P470079	NM_010555	2.54	25.4	3.54	35.4	4.42	3.5	Mus musculus interleukin 1 receptor, type II (Il1r2), mRNA [NM_010555]
A_51_P467808	NM_133193	7.39055	236	8.1214	279	8.61848	8.04348	Mus musculus interleukin 1 receptor-like 2 (Il1rl2), mRNA [NM_133193]
A_51_P184447	NM_134437	3.88106	80.8	4.20052	98.2	5.84052	4.6407	Mus musculus interleukin 17 receptor D (Il17rd), mRNA [NM_134437]
A_51_P119771	NM_145826	11.4774	2860	11.2252	2850	11.7602	11.4876	Mus musculus interleukin 17 receptor E (Il17re), mRNA [NM_145826]
A_51_P215849	NM_019508	13.395	220	11.4989	294	15.6568	13.5169	Mus musculus interleukin 17B (Il17b), mRNA [NM_019508]
A_51_P154513	NM_145837	2.60393	63	3.26068	75.2	2.76655	2.87705	Mus musculus interleukin 17D (Il17d), mRNA [NM_145837]
A_52_P649817	NM_031252	4.91366	108	3.51053	72.9	2.94479	3.78966	Mus musculus interleukin 23, alpha subunit p19 (Il23a), mRNA [NM_031252]
A_52_P621588	NM_174851	2.46089	815	2.22929	808	2.28722	2.3258	Mus musculus interleukin 28 receptor alpha (Il28ra), mRNA [NM_174851]
A_51_P464478	NM_010557	2.9126	5790	2.72896	6070	2.90953	2.85036	Mus musculus interleukin 4 receptor, alpha (Il4ra), transcript variant 2, mRNA [NM_010557]
A_52_P644273	NM_028679	6.94638	461	6.08876	544	6.85158	6.6289	Mus musculus interleukin-1 receptor-associated kinase 3 (Irak3), mRNA [NM_028679]
A_52_P386627	NM_028679	5.30436	1530	5.80639	1840	5.46849	5.52642	Mus musculus interleukin-1 receptor-associated kinase 3 (Irak3), mRNA [NM_028679]
A_51_P166941	NM_028679	5.84012	1040	5.72293	1280	5.70133	5.75479	Mus musculus interleukin-1 receptor-associated kinase 3 (Irak3), mRNA [NM_028679]
A_52_P166266	NM_029926	2.75541	451	2.62944	526	2.7103	2.69838	Mus musculus interleukin-1 receptor-associated kinase 4 (Irak4), mRNA [NM_029926]
A_51_P384584	NM_026042	3.30155	343	2.67289	334	2.93438	2.96961	Mus musculus intersex-like (Drosophila) (Ixl), mRNA [NM_026042]
A_51_P475748	NM_008412	7.98041	163	6.7228	180	6.96186	7.22169	Mus musculus involucrin (Ivl), mRNA [NM_008412]
A_51_P159225	NM_001039056	13.1547	2150	13.3904	2270	13.4414	13.3289	Mus musculus inward rectifier K+ channel Kir4.2 mRNA, complete cds. [AF085696]
A_52_P680908	NM_022655	2.91643	563	2.8988	670	2.90522	2.90682	Mus musculus iron responsive element binding protein 2 (Ireb2), mRNA [NM_022655]
A_51_P149868	NM_010573	8.21654	522	6.85293	575	6.71344	7.26097	Mus musculus Iroquois related homeobox 1 (Drosophila) (Irx1), mRNA [NM_010573]
A_52_P635312	NM_010574	6.25956	1110	6.54045	1190	5.77524	6.19175	Mus musculus Iroquois related homeobox 2 (Drosophila) (Irx2), mRNA [NM_010574]
A_52_P398122	NM_010574	6.11632	9890	6.01018	11100	5.54161	5.88937	Mus musculus Iroquois related homeobox 2 (Drosophila) (Irx2), mRNA [NM_010574]
A_51_P320281	NM_010574	4.41389	5490	4.15201	6050	4.24307	4.26965	Mus musculus Iroquois related homeobox 2 (Drosophila) (Irx2), mRNA [NM_010574]
A_51_P410681	NM_018826	4.3171	754	3.99496	737	3.98429	4.09878	Mus musculus Iroquois related homeobox 5 (Drosophila) (Irx5), mRNA [NM_018826]
A_52_P409760	NM_010492	5.88903	426	6.80356	586	7.15083	6.61447	Mus musculus islet cell autoantigen 1 (Ica1), mRNA [NM_010492]
A_52_P260339	NM_010492	6.5079	330	7.29631	419	7.67567	7.15996	Mus musculus islet cell autoantigen 1 (Ica1), mRNA [NM_010492]
A_51_P292116	NM_010492	4.34925	788	4.05235	881	4.55913	4.32024	Mus musculus islet cell autoantigen 1 (Ica1), mRNA [NM_010492]
A_51_P132978	NM_010497	3.04922	7820	3.35533	9330	3.2902	3.23158	Mus musculus isocitrate dehydrogenase 1 (NADP+), soluble (Idh1), mRNA [NM_010497]
A_52_P441634	NM_177960	2.6725	3930	2.75841	4660	3.01739	2.8161	Mus musculus isopentenyl-diphosphate delta isomerase (Idi1), mRNA [NM_177960]
A_51_P329711	NM_177960	2.64529	18900	2.59012	20400	2.72329	2.6529	Mus musculus isopentenyl-diphosphate delta isomerase (Idi1), mRNA [NM_177960]
A_52_P625780	XM_192925	2.47126	162	2.61931	179	2.37605	2.48887	Mus musculus itchy, mRNA (cDNA clone MGC:86030 IMAGE:30535756), complete cds. [BC062934]
A_51_P283236	NM_178659	3.24975	143	3.65674	190	3.51003	3.47217	Mus musculus jumonji domain containing 4 (Jmjd4), mRNA [NM_178659]
A_52_P584874	NM_152895	2.673	1180	2.59444	1180	2.19495	2.48746	Mus musculus jumonji, AT rich interactive domain 1B (Rbp2 like) (Jarid1b), mRNA [NM_152895]
A_52_P374846	NM_023844	6.88945	297	5.84347	359	6.26963	6.33418	Mus musculus junction adhesion molecule 2 (Jam2), mRNA [NM_023844]
A_51_P418375	NM_023844	3.52178	1320	3.63731	1450	3.76304	3.64071	Mus musculus junction adhesion molecule 2 (Jam2), mRNA [NM_023844]
A_51_P118225	NM_028078	2.64	26.4	2.71319	31.3	2.65	2.66773	Mus musculus junction adhesion molecule 4 (Jam4), mRNA [NM_028078]
A_52_P401386	NM_010593	3.70326	1480	3.78595	1600	3.73433	3.74118	Mus musculus junction plakoglobin (Jup), mRNA [NM_010593]
A_52_P42459	NM_021310	2.96734	416	2.68537	426	2.72664	2.79312	Mus musculus junction-mediating and regulatory protein (Jmy), mRNA [NM_021310]
A_51_P441469	NM_021310	3.09184	562	3.24928	632	2.90602	3.08238	Mus musculus junction-mediating and regulatory protein (Jmy), mRNA [NM_021310]
A_52_P593986	NM_026962	4.70563	101	2.03899	77.7	3.63729	3.46064	Mus musculus kelch repeat and BTB (POZ) domain containing 3 (Kbtbd3), mRNA [NM_026962]
A_51_P521304	NM_026167	118	1180	142	1420	131	130.333	Mus musculus kelch-like 13 (Drosophila) (Klhl13), mRNA [NM_026167]
A_51_P224424	NM_172781	33.8	338	46.5	465	42.7	41	Mus musculus kelch-like 4 (Drosophila) (Klhl4), mRNA [NM_172781]
A_51_P307964	NM_010662	3.16761	805	3.0691	922	3.08767	3.10813	Mus musculus keratin complex 1, acidic, gene 13 (Krt1-13), mRNA [NM_010662]
A_51_P324814	NM_010664	3.05373	93000	2.79081	93800	2.93379	2.92611	Mus musculus keratin complex 1, acidic, gene 18 (Krt1-18), mRNA [NM_010664]
A_51_P287198	NM_033373	28.6668	2450	23.2162	2950	26.7849	26.2226	Mus musculus keratin complex 1, acidic, gene 23 (Krt1-23), mRNA [NM_033373]
A_52_P410685	NM_033073	12.7417	21000	12.5556	22200	11.9552	12.4175	Mus musculus keratin complex 2, basic, gene 7 (Krt2-7), mRNA [NM_033073]
A_51_P242400	NM_031170	2.59346	66000	2.63159	71700	2.44669	2.55724	Mus musculus keratin complex 2, basic, gene 8 (Krt2-8), mRNA [NM_031170]
A_51_P242399	NM_031170	2.83399	77400	2.82033	84400	2.61675	2.75702	Mus musculus keratin complex 2, basic, gene 8 (Krt2-8), mRNA [NM_031170]
A_52_P348189	NM_027221	6.71143	1360	6.93602	1520	6.40896	6.68547	Mus musculus keratinocyte associated protein 3 (Krtcap3), mRNA [NM_027221]
A_51_P476559	NM_027221	7.15674	1950	6.27482	1970	6.54688	6.65948	Mus musculus keratinocyte associated protein 3 (Krtcap3), mRNA [NM_027221]
A_51_P425962	NM_010158	27.3293	2770	30.036	2880	29.7988	29.0547	Mus musculus KH domain containing, RNA binding, signal transduction associated 3 (Khdrbs3), mRNA [NM_010158]
A_52_P42245	NM_010737	6.83	68.3	5.1	51	5.09	5.67333	Mus musculus killer cell lectin-like receptor subfamily B member 1A (Klrb1a), mRNA [NM_010737]
A_52_P452569	NM_130867	2.27238	72.6	2.65298	68.4	3.72329	2.88288	Mus musculus kin of IRRE like 1 (Drosophila) (Kirrel1), mRNA [NM_130867]
A_51_P324860	NM_130867	2.31519	49.4	4.46814	90.5	2.5268	3.10338	Mus musculus kin of IRRE like 1 (Drosophila) (Kirrel1), mRNA [NM_130867]
A_52_P161361	NM_008450	2.10714	1940	2.11761	2220	2.2078	2.14418	Mus musculus kinesin 2 (Kns2), transcript variant a, mRNA [NM_008450]
A_51_P275315	NM_008440	21.1985	1060	17.3955	1100	16.1179	18.2373	Mus musculus kinesin family member 1A (Kif1a), mRNA [NM_008440]
A_51_P438349	NM_153103	2.80238	190	2.84606	208	2.82463	2.82436	Mus musculus kinesin family member 1C (Kif1c), mRNA [NM_153103]
A_52_P41759	NM_008445	3.87135	67.1	2.46525	68	3.75925	3.36528	Mus musculus kinesin family member 3C (Kif3c), mRNA [NM_008445]
A_51_P449507	NM_008445	2.68236	1520	2.57974	1650	2.52001	2.59404	Mus musculus kinesin family member 3C (Kif3c), mRNA [NM_008445]
A_52_P125429	NM_008449	2.08428	41.7	3.02279	63.4	3.38285	2.82997	Mus musculus kinesin family member 5C (Kif5c), mRNA [NM_008449]
A_51_P299730	NM_177052	10.8515	136	5.78563	104	6.46217	7.69976	Mus musculus kinesin family member 6 (Kif6), mRNA [NM_177052]
A_52_P10195	NM_010631	3.24392	577	2.66056	624	3.01341	2.97263	Mus musculus kinesin family member C3 (Kifc3), mRNA [NM_010631]
A_51_P114297	NM_010631	2.5228	3260	2.50469	3640	2.53532	2.52094	Mus musculus kinesin family member C3 (Kifc3), mRNA [NM_010631]
A_51_P154753	NM_146182	4.0408	3530	3.97873	3980	3.98551	4.00168	Mus musculus kinesin light chain 3 (Klc3), mRNA [NM_146182]
A_51_P451377	NM_023125	4.81691	115	4.10806	134	4.26381	4.39626	Mus musculus kininogen 1 (Kng1), mRNA [NM_023125]
A_52_P415305	NM_145916	2.22937	221	2.00009	213	2.281	2.17015	Mus musculus KRAB-zinc finger protein 65 (Zfp65) mRNA, partial cds. [U29499]
A_51_P390239	NM_032396	3.51791	194	2.82079	181	3.78622	3.37497	Mus musculus kringle containing transmembrane protein 1 (Kremen1), mRNA [NM_032396]
A_52_P617636	NM_010636	12.7009	864	14.4218	1020	14.6504	13.9244	Mus musculus Kruppel-like factor 12 (Klf12), mRNA [NM_010636]
A_52_P215152	NM_010636	5.42	54.2	5.97	59.7	5.3	5.56333	Mus musculus Kruppel-like factor 12 (Klf12), mRNA [NM_010636]
A_52_P64383	NM_023184	3.96602	837	4.12847	977	3.97201	4.02216	Mus musculus Kruppel-like factor 15 (Klf15), mRNA [NM_023184]
A_51_P299339	NM_023184	3.3217	183	3.76165	247	3.37748	3.48694	Mus musculus Kruppel-like factor 15 (Klf15), mRNA [NM_023184]
A_51_P144264	NM_008452	2.21617	5350	2.11326	5800	2.17558	2.16834	Mus musculus Kruppel-like factor 2 (lung) (Klf2), mRNA [NM_008452]
A_52_P675996	NM_010638	2.13355	3610	2.17089	4150	2.1442	2.14954	Mus musculus Kruppel-like factor 9 (Klf9), mRNA [NM_010638]
A_51_P117087	NM_027398	6.41044	155	5.09232	197	4.72633	5.4097	Mus musculus Kv channel-interacting protein 1 (Kcnip1), mRNA [NM_027398]
A_51_P390285	NM_026235	2.19808	702	2.45268	857	2.67629	2.44235	Mus musculus La ribonucleoprotein domain family, member 6 (Larp6), mRNA [NM_026235]
A_51_P409173	NM_008492	2.33691	13400	2.45936	15000	2.3299	2.37539	Mus musculus lactate dehydrogenase 2, B chain (Ldh2), mRNA [NM_008492]
A_52_P161454	NM_027570	3.27238	11500	3.11201	12700	3.15899	3.18113	Mus musculus lactate dehydrogenase D (Ldhd), mRNA [NM_027570]
A_51_P300038	NM_027570	9.27886	1520	8.63172	1690	9.19391	9.03483	Mus musculus lactate dehydrogenase D (Ldhd), mRNA [NM_027570]
A_51_P175667	NM_080420	11.4552	1240	10.8694	1270	11.3228	11.2158	Mus musculus lactoperoxidase (Lpo), mRNA [NM_080420]
A_52_P15388	NM_008522	24.3841	9910	22.0393	10200	23.4464	23.29	Mus musculus lactotransferrin (Ltf), mRNA [NM_008522]
A_51_P188141	NM_008522	18.3104	6790	17.6528	7030	16.771	17.578	Mus musculus lactotransferrin (Ltf), mRNA [NM_008522]
A_51_P116932	NM_133664	10.131	5540	9.83629	6130	9.69388	9.88707	Mus musculus ladinin (Lad1), mRNA [NM_133664]
A_51_P165602	NM_010692	2.92557	446	3.03959	489	3.17379	3.04631	Mus musculus ladybird homeobox homolog 2 (Drosophila) (Lbx2), mRNA [NM_010692]
A_52_P26416	NM_008485	7.16027	1130	6.64315	1280	6.6718	6.82507	Mus musculus laminin gamma2 chain mRNA, partial cds. [AF106279]
A_52_P372165	NM_011029	2.19413	465	2.31358	497	2.40018	2.30263	Mus musculus laminin receptor 1 (ribosomal protein SA) (Lamr1), mRNA [NM_011029]
A_52_P652859	NM_008481	7.36469	1280	8.80964	1670	8.72634	8.30023	Mus musculus laminin, alpha 2 (Lama2), mRNA [NM_008481]
A_52_P7554	NM_010681	17.2452	1860	17.5149	2160	15.7789	16.8463	Mus musculus laminin, alpha 4 (Lama4), mRNA [NM_010681]
A_51_P212427	NM_010681	20.0215	1490	20.1115	1670	21.7013	20.6115	Mus musculus laminin, alpha 4 (Lama4), mRNA [NM_010681]
A_51_P212420	NM_010681	26.4864	3010	25.3673	3540	23.8305	25.2281	Mus musculus laminin, alpha 4 (Lama4), mRNA [NM_010681]
A_51_P174943	NM_008485	6.85768	6650	6.98538	7760	6.86328	6.90212	Mus musculus laminin, gamma 2 (Lamc2), mRNA [NM_008485]
A_51_P349652	NM_133892	4.45	44.5	3.91	39.1	3.13	3.83	Mus musculus L-amino acid oxidase 1 (Lao1), mRNA [NM_133892]
A_52_P168028	NM_146006	3.4695	3020	3.47501	3300	3.37253	3.43901	Mus musculus lanosterol synthase (Lss), mRNA [NM_146006]
A_51_P296487	NM_146006	3.68529	6470	3.48951	6880	3.61566	3.59682	Mus musculus lanosterol synthase (Lss), mRNA [NM_146006]
A_52_P184606	NM_198702	30.5	305	32.731	355	27.9	30.377	Mus musculus latrophilin 3 (Lphn3), mRNA [NM_198702]
A_51_P359636	NM_011150	3.0496	18700	2.94427	19600	3.24436	3.07941	Mus musculus lectin, galactoside-binding, soluble, 3 binding protein (Lgals3bp), mRNA [NM_011150]
A_51_P354706	NM_010094	4.02858	771	4.21391	944	4.01532	4.08594	Mus musculus left right determination factor 1 (Lefty1), mRNA [NM_010094]
A_52_P109270	NM_173379	16.3072	698	14.3951	752	16.013	15.5718	Mus musculus leprecan-like 1 (Leprel1), mRNA [NM_173379]
A_52_P431662	NM_024434	2.14458	3880	2.34529	4580	2.57585	2.35524	Mus musculus leucine aminopeptidase 3 (Lap3), mRNA [NM_024434]
A_52_P189984	NM_172528	3.54507	554	3.44945	621	3.60938	3.53463	Mus musculus leucine rich repeat containing 1 (Lrrc1), mRNA [NM_172528]
A_52_P189977	NM_172528	2.58914	995	2.58734	1090	2.56504	2.58051	Mus musculus leucine rich repeat containing 1 (Lrrc1), mRNA [NM_172528]
A_51_P194306	NM_172528	3.19278	4400	3.12496	4780	3.1519	3.15655	Mus musculus leucine rich repeat containing 1 (Lrrc1), mRNA [NM_172528]
A_52_P90805	NM_028973	3.39097	171	3.28672	188	3.59903	3.42557	Mus musculus leucine rich repeat containing 15 (Lrrc15), mRNA [NM_028973]
A_52_P24365	NM_028938	3.84	38.4	5.98	59.8	9.31512	6.37837	Mus musculus leucine rich repeat containing 44 (Lrrc44), mRNA [NM_028938]
A_52_P384621	NM_177725	2.3734	8710	2.22918	8990	2.20639	2.26965	Mus musculus leucine rich repeat containing 8 (Lrrc8), mRNA [NM_177725]
A_52_P655761	NM_028175	2.06563	1090	2.08636	1200	2.05427	2.06875	Mus musculus leucine rich repeat containing 8 family, member E (Lrrc8e), mRNA [NM_028175]
A_52_P413058	NM_028175	2.1636	309	2.22985	349	2.0758	2.15642	Mus musculus leucine rich repeat containing 8 family, member E (Lrrc8e), mRNA [NM_028175]
A_51_P218091	NM_010195	2.56324	38.4	3.38824	47.2	4.39029	3.44726	Mus musculus leucine rich repeat containing G protein coupled receptor 5 (Lgr5), mRNA [NM_010195]
A_52_P130727	NM_177630	13.5176	414	19.646	475	13.6093	15.591	Mus musculus leucine zipper, down-regulated in cancer 1-like (Ldoc1l), mRNA [NM_177630]
A_51_P315144	NM_019694	4.3	43	5.73	57.3	6.09068	5.37356	Mus musculus leucine zipper-EF-hand containing transmembrane protein 1 (Letm1), mRNA [NM_019694]
A_51_P346938	NM_029796	3.05487	390	3.55268	470	3.29212	3.29989	Mus musculus leucine-rich alpha-2-glycoprotein 1 (Lrg1), mRNA [NM_029796]
A_52_P298394	NM_020278	5.85	58.5	7.09	70.9	6.43	6.45667	Mus musculus leucine-rich repeat LGI family, member 1 (Lgi1), mRNA [NM_020278]
A_51_P356967	NM_145219	4.82	48.2	5.01	50.1	5.84	5.22333	Mus musculus leucine-rich repeat LGI family, member 3 (Lgi3), mRNA [NM_145219]
A_51_P428134	NM_177152	2.32818	8060	2.29295	8650	2.25898	2.29337	Mus musculus leucine-rich repeats and immunoglobulin-like domains 3 (Lrig3), mRNA [NM_177152]
A_51_P444645	NM_010701	16.3769	359	16.4214	488	15.0396	15.9459	Mus musculus leukocyte cell derived chemotaxin 1 (Lect1), mRNA [NM_010701]
A_52_P519783	NM_203345	5.77581	243	4.50685	239	4.92258	5.06841	Mus musculus leukocyte tyrosine kinase (Ltk), transcript variant 4, mRNA [NM_203345]
A_52_P493493	NM_010727	7.64926	145	10.0207	208	9.55206	9.07403	Mus musculus ligand of numb-protein X 1 (Lnx1), mRNA [NM_010727]
A_52_P297062	NM_010727	5.90356	742	5.81377	839	5.59563	5.77099	Mus musculus ligand of numb-protein X 1 (Lnx1), mRNA [NM_010727]
A_51_P100063	NM_010727	4.21703	1050	4.68388	1240	4.52294	4.47462	Mus musculus ligand of numb-protein X 1 (Lnx1), mRNA [NM_010727]
A_51_P405912	NM_144799	3.66411	1950	3.86581	2250	3.65239	3.72744	Mus musculus LIM and cysteine-rich domains 1 (Lmcd1), mRNA [NM_144799]
A_52_P567306	NM_010688	3.00316	286	2.63196	310	3.22458	2.95324	Mus musculus LIM and SH3 protein 1 (Lasp1), mRNA [NM_010688]
A_51_P182462	NM_010688	2.35229	470	2.26285	488	2.77671	2.46395	Mus musculus LIM and SH3 protein 1 (Lasp1), mRNA [NM_010688]
A_51_P388517	NM_010698	6.57746	227	7.69847	263	7.53049	7.26881	Mus musculus LIM domain binding 2 (Ldb2), mRNA [NM_010698]
A_52_P331762	NM_057173	8.72	87.2	6.98542	71.1	5.69	7.13181	Mus musculus LIM domain only 1 (Lmo1), mRNA [NM_057173]
A_52_P153864	NM_010723	2.94621	8320	2.7772	9020	2.59738	2.7736	Mus musculus LIM domain only 4 (Lmo4), mRNA [NM_010723]
A_51_P394190	NM_010723	3.22042	14900	3.00267	15500	2.92122	3.0481	Mus musculus LIM domain only 4 (Lmo4), mRNA [NM_010723]
A_51_P133792	NM_175097	2.257	503	2.26133	580	2.31449	2.27761	Mus musculus LIM domain only 6 (Lmo6), mRNA [NM_175097]
A_52_P508827	NM_010713	9.64232	425	8.09877	491	7.84192	8.52767	Mus musculus LIM homeobox protein 8 (Lhx8), mRNA [NM_010713]
A_52_P643919	NM_010714	4.01413	67.1	3.27303	75.5	4.57409	3.95375	Mus musculus LIM homeobox protein 9 (Lhx9), transcript variant 2, mRNA [NM_010714]
A_51_P330481	NM_010714	2.10599	538	2.09595	612	2.42307	2.20833	Mus musculus LIM homeobox protein 9 (Lhx9), transcript variant 2, mRNA [NM_010714]
A_52_P393755	NM_010718	2.10795	2810	2.0738	2980	2.1628	2.11485	Mus musculus LIM motif-containing protein kinase 2 (Limk2), mRNA [NM_010718]
A_51_P289223	NM_010718	2.3933	2500	2.35596	2730	2.3474	2.36555	Mus musculus LIM motif-containing protein kinase 2 (Limk2), mRNA [NM_010718]
A_51_P435363	NM_010719	2.66095	194	2.41545	191	2.46447	2.51362	Mus musculus lipase, hormone sensitive (Lipe), mRNA [NM_010719]
A_52_P577577	NM_153404	8.05	80.5	9.92	99.2	6.61	8.19333	Mus musculus lipase, member H (Liph), mRNA [NM_153404]
A_51_P122660	NM_153404	6.55172	185	7.15976	243	6.8736	6.86169	Mus musculus lipase, member H (Liph), mRNA [NM_153404]
A_51_P351467	NM_172837	4.11	41.1	5.44	54.4	5.52	5.02333	Mus musculus lipase-like, ab-hydrolase domain containing 2 (Lipl2), mRNA [NM_172837]
A_51_P345975	NM_022883	3.16365	1100	3.09313	1180	3.37963	3.21214	Mus musculus lipin 3 (Lpin3), mRNA [NM_022883]
A_51_P479698	NM_153558	8.85	88.5	9.4	94	6.5	8.25	Mus musculus lipocalin 13 (Lcn13), mRNA [NM_153558]
A_51_P510156	NM_008491	10.0095	91600	8.58572	92200	10.0736	9.5563	Mus musculus lipocalin 2 (Lcn2), mRNA [NM_008491]
A_51_P454008	NM_008489	2.87411	4850	2.9629	5930	2.78587	2.87429	Mus musculus lipopolysaccharide binding protein (Lbp), mRNA [NM_008489]
A_51_P452779	NM_133198	5.90369	3050	6.39626	3600	6.54039	6.28011	Mus musculus liver glycogen phosphorylase (Pygl), mRNA [NM_133198]
A_51_P436839	NM_017405	16.0888	16600	15.3342	17900	15.635	15.686	Mus musculus liver-specific bHLH-Zip transcription factor (Lisch7), mRNA [NM_017405]
A_52_P248862	NM_020295	2.60333	318	2.49905	362	2.27653	2.45964	Mus musculus LMBR1 short form (Lmbr1) mRNA, complete cds, alternatively spliced. [AF190666]
A_52_P667287	NM_172856	2.05552	432	2.03356	495	2.18189	2.09032	Mus musculus longevity assurance homolog 6 (S. cerevisiae) (Lass6), mRNA [NM_172856]
A_51_P249777	NM_033509	5.26493	334	4.6834	316	5.20823	5.05218	Mus musculus loop tail associated protein (Ltap), mRNA [NM_033509]
A_51_P495269	NM_008508	7.29979	105	9.88849	140	8.5079	8.56539	Mus musculus loricrin (Lor), mRNA [NM_008508]
A_51_P498947	NM_026371	2.94104	480	3.05732	557	3.05155	3.01664	Mus musculus loss of heterozygosity, 12, chromosomal region 1 homolog (human) (Loh12cr1), mRNA [NM_026371]
A_51_P274173	NM_010700	2.47055	394	2.41811	433	2.73879	2.54248	Mus musculus low density lipoprotein receptor (Ldlr), mRNA [NM_010700]
A_52_P210893	NM_019980	2.31281	14700	2.28529	16400	2.18747	2.26185	Mus musculus LPS-induced TN factor (Litaf), mRNA [NM_019980]
A_51_P201226	NM_008494	2.25832	166	2.38615	216	2.27022	2.30489	Mus musculus lunatic fringe gene homolog (Drosophila) (Lfng), mRNA [NM_008494]
A_51_P173601	NM_020486	2.78384	301	2.86294	347	3.17119	2.93932	Mus musculus Lutheran blood group (Auberger b antigen included) (Lu), mRNA [NM_020486]
A_51_P265495	NM_010738	4.01567	25800	4.24428	31900	4.54031	4.26675	Mus musculus lymphocyte antigen 6 complex, locus A (Ly6a), mRNA [NM_010738]
A_51_P148814	NM_008529	2.4437	49200	2.29518	52100	2.34677	2.36189	Mus musculus lymphocyte antigen 6 complex, locus E (Ly6e), mRNA [NM_008529]
A_52_P12590	NM_033478	6.21559	145	6.07943	161	8.96233	7.08578	Mus musculus lymphocyte antigen 6 complex, locus G6D (Ly6g6d), mRNA [NM_033478]
A_51_P404246	NM_033478	4.59528	115	4.44337	134	4.24124	4.42663	Mus musculus lymphocyte antigen 6 complex, locus G6D (Ly6g6d), mRNA [NM_033478]
A_51_P491635	NM_027366	14.2	142	17.6	176	13.2	15	Mus musculus lymphocyte antigen 6 complex, locus G6E (Ly6g6e), mRNA [NM_027366]
A_51_P420918	NM_020498	4.99242	2810	5.2945	3230	5.51287	5.2666	Mus musculus lymphocyte antigen 6 complex, locus I (Ly6i), mRNA [NM_020498]
A_51_P300493	NM_010728	2.39078	50300	2.4028	55900	2.63716	2.47691	Mus musculus lysyl oxidase (Lox), mRNA [NM_010728]
A_51_P304239	NM_010729	2.31988	31900	2.30155	35100	2.50232	2.37458	Mus musculus lysyl oxidase-like 1 (Loxl1), mRNA [NM_010729]
A_51_P275949	NM_033325	2.78719	3350	2.61254	3490	2.73615	2.71196	Mus musculus lysyl oxidase-like 2 (Loxl2), mRNA [NM_033325]
A_52_P219233	NM_013586	2.47414	1010	2.30031	1030	2.46983	2.41476	Mus musculus lysyl oxidase-like 3 (Loxl3), mRNA [NM_013586]
A_52_P342526	NM_053083	2.54495	592	2.40008	640	2.71998	2.555	Mus musculus lysyl oxidase-like 4 (Loxl4), mRNA [NM_053083]
A_51_P386533	NM_053083	3.18577	242	3.61675	291	4.55824	3.78692	Mus musculus lysyl oxidase-like 4 (Loxl4), mRNA [NM_053083]
A_51_P110672	NM_009074	3.29147	194	3.15528	195	2.38034	2.94236	Mus musculus macrophage stimulating 1 receptor (c-met-related tyrosine kinase) (Mst1r), mRNA [NM_009074]
A_51_P279437	NM_029662	5.00633	2880	4.8541	2970	4.74254	4.86766	Mus musculus major facilitator superfamily domain containing 2 (Mfsd2), mRNA [NM_029662]
A_51_P353252	NM_178920	143.18	11000	133.562	13700	140.047	138.93	Mus musculus mal, T-cell differentiation protein 2 (Mal2), mRNA [NM_178920]
A_51_P306486	NM_153799	6.14189	67.3	2.29	22.9	3.02623	3.81937	Mus musculus male submandibular gland CRL-1734 SCA-9 clone 15 cDNA, RIKEN full-length enriched library, clone:G430056N18 product:hypothetical YjeF-like structure containing protein, full insert sequence. [AK090005]
A_52_P345539	XM_621131	5.1	51	8.07	80.7	6.24	6.47	Mus musculus male-specific histocompatibility antigen H-YDb (Uty) mRNA, complete cds [AF057367]
A_51_P266861	NM_008615	2.1706	13700	2.27682	15700	2.05973	2.16905	Mus musculus malic enzyme, supernatant (Mod1), mRNA [NM_008615]
A_51_P451458	NM_174857	23.5925	656	17.6569	743	17.7724	19.6739	Mus musculus MAM domain containing 2 (Mamdc2), mRNA [NM_174857]
A_51_P150521	NM_146035	2.07727	8690	2.13324	9500	2.1099	2.1068	Mus musculus mannoside acetylglucosaminyltransferase 2 (Mgat2), mRNA [NM_146035]
A_51_P274124	NM_026345	114.102	1310	95.7746	1510	112.842	107.573	Mus musculus MANSC domain containing 1 (Mansc1), mRNA [NM_026345]
A_51_P295757	NM_145515	3.49637	286	3.86829	350	3.67269	3.67912	Mus musculus MAP/microtubule affinity-regulating kinase 1 (Mark1), mRNA [NM_145515]
A_52_P532323	NM_178410	15.2355	1590	15.1859	1720	17.8089	16.0768	Mus musculus MARVEL (membrane-associating) domain containing 2 (Marveld2), mRNA [NM_178410]
A_51_P451428	NM_178410	9.82638	2640	10.5893	3060	9.92042	10.112	Mus musculus MARVEL (membrane-associating) domain containing 2 (Marveld2), mRNA [NM_178410]
A_51_P397296	NM_028584	16.5232	2520	16.2062	2670	14.9787	15.9027	Mus musculus MARVEL (membrane-associating) domain containing 3 (Marveld3), transcript variant 1, mRNA [NM_028584]
A_52_P135282	NM_212447	8.97663	933	8.38524	1040	7.86337	8.40841	Mus musculus MARVEL (membrane-associating) domain containing 3 (Marveld3), transcript variant 2, mRNA [NM_212447]
A_51_P206203	NM_145379	3.45542	2830	3.36713	3120	3.56602	3.46285	Mus musculus MAS-related GPR, member F (Mrgprf), mRNA [NM_145379]
A_51_P413059	NM_008572	22.2549	871	23.0374	888	22.396	22.5628	Mus musculus mast cell protease 8 (Mcpt8), mRNA [NM_008572]
A_52_P47126	NM_001004176	2.61756	79.8	2.5481	67.4	2.19127	2.45231	Mus musculus mastermind like 3 (Drosophila) (Maml3), mRNA [NM_001004176]
A_52_P297093	NM_010770	10.9	109	11.3	113	9.85	10.6833	Mus musculus matrilin 3 (Matn3), mRNA [NM_010770]
A_51_P426270	NM_008597	7.63717	18000	7.57897	18700	8.18288	7.79967	Mus musculus matrix Gla protein (Mgp), mRNA [NM_008597]
A_51_P220062	NM_008609	10.4154	901	10.7157	1090	10.6734	10.6015	Mus musculus matrix metalloproteinase 15 (Mmp15), mRNA [NM_008609]
A_51_P508775	NM_011846	6.94034	195	6.0497	195	5.12213	6.03739	Mus musculus matrix metalloproteinase 17 (Mmp17), mRNA [NM_011846]
A_51_P508770	NM_011846	4.48089	357	3.48979	355	4.60862	4.1931	Mus musculus matrix metalloproteinase 17 (Mmp17), mRNA [NM_011846]
A_52_P549223	NM_032006	6.11	61.1	6.3	63	3.96	5.45667	Mus musculus matrix metalloproteinase 1a (interstitial collagenase) (Mmp1a), mRNA [NM_032006]
A_51_P185688	NM_032006	6.18	61.8	5.84	58.4	4.08	5.36667	Mus musculus matrix metalloproteinase 1a (interstitial collagenase) (Mmp1a), mRNA [NM_032006]
A_51_P502132	NM_011985	2.21791	2430	2.26398	2760	2.36979	2.28389	Mus musculus matrix metalloproteinase 23 (Mmp23), mRNA [NM_011985]
A_52_P264571	NM_178076	4.75433	66.7	4.18809	72.4	4.29559	4.41267	Mus musculus mcf.2 transforming sequence-like (Mcf2l), mRNA [NM_178076]
A_52_P254908	NM_178076	2.52389	1060	2.56111	1170	2.60749	2.56417	Mus musculus mcf.2 transforming sequence-like (Mcf2l), mRNA [NM_178076]
A_51_P107658	NM_178076	2.56069	75.2	4.92972	143	2.63414	3.37485	Mus musculus mcf.2 transforming sequence-like (Mcf2l), mRNA [NM_178076]
A_51_P121288	NM_021527	2.78093	725	2.76749	791	2.59805	2.71549	Mus musculus McKusick-Kaufman syndrome protein (Mkks), mRNA [NM_021527]
A_51_P467284	NM_008561	2.05799	130	2.22266	137	2.42394	2.23486	Mus musculus melanocortin 3 receptor (Mc3r), mRNA [NM_008561]
A_51_P497692	NM_023788	39.1918	981	37.7052	1180	34.021	36.9727	Mus musculus melanoma antigen, family H, 1 (Mageh1), mRNA [NM_023788]
A_52_P268206	NM_023061	2.32691	187	2.47351	213	2.56209	2.45417	Mus musculus melanoma cell adhesion molecule (Mcam), mRNA [NM_023061]
A_52_P415168	NM_019394	8.37733	4870	8.16105	5690	8.51906	8.35248	Mus musculus melanoma inhibitory activity 1 (Mia1), mRNA [NM_019394]
A_52_P415167	NM_019394	19.0295	4820	18.7622	5690	18.1661	18.6526	Mus musculus melanoma inhibitory activity 1 (Mia1), mRNA [NM_019394]
A_52_P174346	NM_019394	8.22748	5390	7.59131	6590	7.69133	7.83671	Mus musculus melanoma inhibitory activity 1 (Mia1), mRNA [NM_019394]
A_51_P272323	NM_053015	21.6291	1520	21.747	1770	21.1867	21.5209	Mus musculus melanophilin (Mlph), mRNA [NM_053015]
A_52_P93837	NM_008604	38.2735	3700	37.9889	4620	34.8497	37.0374	Mus musculus membrane metallo endopeptidase (Mme), mRNA [NM_008604]
A_52_P429723	NM_008604	136	1360	107.666	1640	132	125.222	Mus musculus membrane metallo endopeptidase (Mme), mRNA [NM_008604]
A_51_P371331	NM_019579	2.2503	4680	2.37902	5410	2.24308	2.2908	Mus musculus membrane protein, palmitoylated 5 (MAGUK p55 subfamily member 5) (Mpp5), mRNA [NM_019579]
A_51_P161410	NM_028924	61.7898	5260	52.9962	6130	55.997	56.9277	Mus musculus membrane targeting (tandem) C2 domain containing 1 (Mtac2d1), mRNA [NM_028924]
A_52_P148764	NM_177115	2.54966	462	2.57421	553	2.55469	2.55952	Mus musculus membrane-associated ring finger (C3HC4) 3 (March3), mRNA [NM_177115]
A_51_P136289	NM_021718	42.8207	971	53.2166	1120	39.7221	45.2532	Mus musculus membrane-spanning 4-domains, subfamily A, member 4B (Ms4a4b), mRNA [NM_021718]
A_52_P393488	NM_029499	17.5609	354	14.9778	528	15.4836	16.0074	Mus musculus membrane-spanning 4-domains, subfamily A, member 4C (Ms4a4c), mRNA [NM_029499]
A_52_P211956	NM_025658	20.2838	3220	18.2588	3740	20.3531	19.6319	Mus musculus membrane-spanning 4-domains, subfamily A, member 4D (Ms4a4d), mRNA [NM_025658]
A_51_P294505	NM_025658	41.749	3120	40.6379	3780	43.3849	41.9239	Mus musculus membrane-spanning 4-domains, subfamily A, member 4D (Ms4a4d), mRNA [NM_025658]
A_52_P471088	NM_146034	2.35892	3800	2.3025	4060	2.12942	2.26361	Mus musculus meningioma expressed antigen 6 (coiled-coil proline-rich) (Mgea6), mRNA [NM_146034]
A_52_P423810	NM_013602	2.69614	815	2.40983	809	2.48786	2.53128	Mus musculus metallothionein 1, mRNA (cDNA clone MGC:27821 IMAGE:3483861), complete cds. [BC027262]
A_51_P246317	NM_008630	2.44698	65200	2.49378	71200	2.60494	2.51523	Mus musculus metallothionein 2 (Mt2), mRNA [NM_008630]
A_52_P320971	NM_013603	2.62196	165	3.58846	253	2.53457	2.915	Mus musculus metallothionein 3 (Mt3), mRNA [NM_013603]
A_51_P424272	NM_008631	14.3186	251	3.81429	59.5	4.18	7.43762	Mus musculus metallothionein 4 (Mt4), mRNA [NM_008631]
A_51_P201338	NM_144800	4.38707	3330	4.22335	3540	3.98767	4.19936	Mus musculus metastasis suppressor 1 (Mtss1), mRNA [NM_144800]
A_51_P464911	NM_029619	3.71348	2310	3.86092	2600	3.81851	3.79764	Mus musculus methionine sulfoxide reductase B2 (Msrb2), mRNA [NM_029619]
A_52_P576021	NM_177092	2.94787	360	2.66291	373	3.23124	2.94734	Mus musculus methionine sulfoxide reductase B3 (Msrb3), mRNA [NM_177092]
A_52_P442691	NM_023644	2.06923	1400	2.27628	1680	2.04245	2.12932	Mus musculus methylcrotonoyl-Coenzyme A carboxylase 1 (alpha) (Mccc1), mRNA [NM_023644]
A_51_P355943	NM_138656	2.60121	5120	2.61272	5520	2.66272	2.62555	Mus musculus mevalonate (diphospho) decarboxylase (Mvd), mRNA [NM_138656]
A_52_P569067	NM_023556	2.67946	5300	2.64561	5910	2.63095	2.65201	Mus musculus mevalonate kinase (Mvk), mRNA [NM_023556]
A_51_P169527	NM_023556	3.33003	2550	3.31707	2770	3.4677	3.3716	Mus musculus mevalonate kinase (Mvk), mRNA [NM_023556]
A_51_P363681	NM_015776	16.7085	1180	15.2059	1370	15.5805	15.8316	Mus musculus microfibrillar associated protein 5 (Mfap5), mRNA [NM_015776]
A_52_P28379	NM_008546	8.11869	503	6.94953	512	7.5125	7.52691	Mus musculus microfibrillar-associated protein 2 (Mfap2), mRNA [NM_008546]
A_51_P227502	NM_008546	4.47482	1400	4.78392	1570	4.80845	4.68906	Mus musculus microfibrillar-associated protein 2 (Mfap2), mRNA [NM_008546]
A_51_P219166	NM_027756	2.6124	369	2.79954	390	2.97303	2.79499	Mus musculus microfibrillar-associated protein 3-like (Mfap3l), mRNA [NM_027756]
A_52_P147816	NM_029413	4.63862	4100	4.26759	4440	4.1283	4.34484	Mus musculus microrchidia 4 (Morc4), mRNA [NM_029413]
A_51_P381611	NM_029413	4.8871	954	5.27559	993	5.2973	5.15333	Mus musculus microrchidia 4 (Morc4), mRNA [NM_029413]
A_52_P549827	NM_019946	11.6554	58300	12.01	64100	11.141	11.6022	Mus musculus microsomal glutathione S-transferase 1 (Mgst1), mRNA [NM_019946]
A_51_P287810	NM_019946	4.81822	42900	4.63821	48900	4.50393	4.65345	Mus musculus microsomal glutathione S-transferase 1 (Mgst1), mRNA [NM_019946]
A_51_P508402	NM_177282	4.70124	223	4.88152	208	5.37319	4.98532	Mus musculus microtubule associated monoxygenase, calponin and LIM domain containing 2 (Mical2), mRNA [NM_177282]
A_51_P196113	NM_019945	3.37283	56.3	2.21571	85.4	2.40453	2.66436	Mus musculus microtubule associated serine/threonine kinase 1 (Mast1), mRNA [NM_019945]
A_52_P22763	NM_001039934	30.9399	1580	37.13	1820	34.1869	34.0856	Mus musculus microtubule-associated protein 2, mRNA (cDNA clone MGC:54737 IMAGE:6466695), complete cds. [BC048781]
A_52_P232763	NM_008635	13.0663	875	13.7198	1020	14.5968	13.7943	Mus musculus microtubule-associated protein 7 (Mtap7), mRNA [NM_008635]
A_51_P500981	NM_008635	26.3994	1230	24.8391	1400	29.3259	26.8548	Mus musculus microtubule-associated protein 7 (Mtap7), mRNA [NM_008635]
A_52_P109548	NM_008635	33.1521	1370	29.5444	1560	27.9249	30.2071	Mus musculus microtubule-associated protein 7, mRNA (cDNA clone MGC:58951 IMAGE:6467153), complete cds [BC052637]
A_51_P453635	NM_010784	5.24426	112	8.29184	142	5.95634	6.49748	Mus musculus midkine (Mdk), transcript variant 1, mRNA [NM_010784]
A_51_P510284	NM_010797	2.72696	2590	2.51107	2680	2.61709	2.61837	Mus musculus midline 1 (Mid1), mRNA [NM_010797]
A_52_P549427	NM_010797	19.4829	2590	21.0001	2730	18.1132	19.5321	Mus musculus midline 1, mRNA (cDNA clone MGC:60591 IMAGE:30058736), complete cds. [BC053704]
A_52_P368473	NM_011845	2.81017	1480	3.229	1730	3.06617	3.03511	Mus musculus midline 2 (Mid2), mRNA [NM_011845]
A_51_P255682	NM_008594	3.98206	87300	3.64524	88600	3.71275	3.78002	Mus musculus milk fat globule-EGF factor 8 protein (Mfge8), mRNA [NM_008594]
A_52_P193265	NM_025676	2.02627	344	2.22949	400	2.0568	2.10419	Mus musculus minichromosome maintenance deficient 8 (S. cerevisiae) (Mcm8), mRNA [NM_025676]
A_52_P202895	NM_178902	2.26473	551	2.33518	637	2.1054	2.2351	Mus musculus mitochondrial tumor suppressor 1 (Mtus1), transcript variant 2, mRNA [NM_178902]
A_51_P239203	NM_011950	7.88077	5880	7.38846	6660	7.39662	7.55528	Mus musculus mitogen activated protein kinase 13 (Mapk13), mRNA [NM_011950]
A_51_P252947	NM_011162	2.02495	1150	2.1817	1330	2.35497	2.1872	Mus musculus mitogen activated protein kinase 8 interacting protein 1 (Mapk8ip1), mRNA [NM_011162]
A_51_P182993	NM_011946	3.41042	120	2.54369	78.9	2.25986	2.73799	Mus musculus mitogen activated protein kinase kinase kinase 2 (Map3k2), mRNA [NM_011946]
A_52_P175952	NM_172688	2.04479	1710	2.01908	1950	2.10417	2.05601	Mus musculus mitogen activated protein kinase kinase kinase 7 (Map3k7), mRNA [NM_172688]
A_52_P345946	NM_177395	4.1024	320	5.00233	362	4.89344	4.66606	Mus musculus mitogen-activated protein kinase kinase kinase 9, mRNA (cDNA clone IMAGE:5002941), partial cds. [BC030944]
A_52_P258338	NM_178061	4.75652	171	4.85656	195	5.6633	5.09213	Mus musculus MOB1, Mps One Binder kinase activator-like 2B (yeast) (Mobkl2b), mRNA [NM_178061]
A_52_P143757	NM_173015	2.97031	122	3.04051	128	3.4953	3.16871	Mus musculus MON1 homolog b (yeast) (Mon1b), mRNA [NM_173015]
A_51_P302566	NM_172778	35.4776	502	34.0713	637	50.6899	40.0796	Mus musculus monoamine oxidase B (Maob), mRNA [NM_172778]
A_51_P389539	NM_054053	4.46	44.6	3.96084	51.2	2.62784	3.6829	Mus musculus monogenic, audiogenic seizure susceptibility 1 (Mass1), mRNA [NM_054053]
A_52_P609778	NM_011844	15.1555	3060	13.5035	3430	13.8264	14.1618	Mus musculus monoglyceride lipase (Mgll), mRNA [NM_011844]
A_51_P139920	NM_011844	18.4024	4870	18.4087	5460	17.7291	18.1801	Mus musculus monoglyceride lipase (Mgll), mRNA [NM_011844]
A_51_P493987	NM_021509	25.5735	453	15.807	486	13.1108	18.1638	Mus musculus monooxygenase, DBH-like 1 (Moxd1), mRNA [NM_021509]
A_51_P411217	NM_027409	2.48038	78.3	2.87438	134	2.48082	2.61186	Mus musculus motile sperm domain containing 1 (Mospd1), mRNA [NM_027409]
A_51_P352738	NM_033564	2.39116	442	2.54409	519	2.65859	2.53128	Mus musculus Mpv17 transgene, kidney disease mutant-like (Mpv17l), mRNA [NM_033564]
A_51_P179041	NM_011567	7.51348	1100	7.54548	1170	7.48796	7.51564	Mus musculus mRNA for ETF-related factor-2a (ETFR-2a), complete cds [D87966]
A_51_P455997	NM_144513	5.99801	7570	5.64429	6900	5.45045	5.69759	Mus musculus mRNA for GT12 protein. [Y13832]
A_51_P294233	XM_132755	3.75	37.5	4.42	44.2	9.27	5.81333	Mus musculus mRNA for homeobox transcription factor Nanog, complete cds. [AB093574]
A_51_P197528	NM_010741	3.57371	38500	3.97615	46800	4.04899	3.86628	Mus musculus mRNA for Ly-6C variant, complete cds. [D86232]
A_52_P58208	NM_013605	6.20583	89.4	3.0362	67	3.81415	4.35206	Mus musculus mucin 1, transmembrane (Muc1), mRNA [NM_013605]
A_51_P467346	NM_013605	3.30585	102	3.24947	76.4	2.73417	3.0965	Mus musculus mucin 1, transmembrane (Muc1), mRNA [NM_013605]
A_52_P342627	NM_172979	26.5	265	32.3	323	25.5	28.1	Mus musculus mucin 15 (Muc15), mRNA [NM_172979]
A_52_P413661	XM_484162	3.74329	294	4.59191	335	4.39107	4.24209	Mus musculus mutL homolog 3 (E coli), mRNA (cDNA clone MGC:100285 IMAGE:6834767), complete cds. [BC079861]
A_51_P170536	NM_170671	13.675	273	12.9798	281	12.3912	13.0154	Mus musculus Mycbp associated protein (Mycbpap), mRNA [NM_170671]
A_52_P329451	NM_010777	5.19	51.9	2.33	23.3	2.04753	3.18918	Mus musculus myelin basic protein (Mbp), transcript variant 7, mRNA [NM_010777]
A_51_P228295	NM_001001880	2.97588	13200	2.84642	14600	2.76248	2.86159	Mus musculus myelin protein zero-like 1 (Mpzl1), mRNA [NM_001001880]
A_52_P557424	NM_145136	13.6436	238	18.8844	273	14	15.5093	Mus musculus myocardin (Myocd), transcript variant A, mRNA [NM_145136]
A_51_P469942	NM_146386	75.079	1430	83.0436	1720	75.2617	77.7948	Mus musculus myocardin (Myocd), transcript variant B, mRNA [NM_146386]
A_51_P368012	NM_010783	4.56334	54.9	2.54949	29.5	3.42	3.51094	Mus musculus MyoD family inhibitor (Mdfi), mRNA [NM_010783]
A_51_P193185	NM_013593	3.80874	71.3	4.30899	98.5	6.06427	4.72733	Mus musculus myoglobin (Mb), mRNA [NM_013593]
A_52_P412408	NM_146163	2.89797	243	2.93066	248	3.06294	2.96386	Mus musculus myosin 1H (Myo1h), mRNA [NM_146163]
A_52_P355934	NM_010863	3.54212	470	3.34444	484	2.9535	3.28002	Mus musculus myosin IB (Myo1b), mRNA [NM_010863]
A_52_P289325	NM_010863	2.40479	2680	2.29138	2950	2.20641	2.30086	Mus musculus myosin IB (Myo1b), mRNA [NM_010863]
A_51_P126484	NM_010863	2.16802	2980	2.0809	3300	2.03427	2.0944	Mus musculus myosin IB (Myo1b), mRNA [NM_010863]
A_52_P248343	NM_153789	3.3171	676	3.41062	828	3.20024	3.30932	Mus musculus myosin regulatory light chain interacting protein (Mylip), mRNA [NM_153789]
A_52_P600600	NM_201600	11.3132	1350	10.9771	1510	11.2669	11.1857	Mus musculus myosin Vb (Myo5b), transcript variant 1, mRNA [NM_201600]
A_51_P105879	NM_201600	15.9532	1110	14.1209	1280	15.0049	15.0264	Mus musculus myosin Vb (Myo5b), transcript variant 1, mRNA [NM_201600]
A_51_P232393	XM_620765	69.7	697	80.5	805	68.7	72.9667	Mus musculus myosin VC, mRNA (cDNA clone MGC:7493 IMAGE:3491290), complete cds. [BC003985]
A_51_P448563	NM_008663	3.25831	4680	3.29611	5370	3.11951	3.22464	Mus musculus myosin VIIa (Myo7a), mRNA [NM_008663]
A_51_P318580	NM_028021	8.42546	5550	7.72959	5660	8.13895	8.098	Mus musculus myosin, heavy polypeptide 14 (Myh14), mRNA [NM_028021]
A_51_P506187	NM_023858	2.14626	7180	2.12342	7980	2.07348	2.11439	Mus musculus myotubularin related protein 2 (Mtmr2), mRNA [NM_023858]
A_52_P148049	NM_177594	2.21829	671	2.10488	793	2.12321	2.14879	Mus musculus myotubularin related protein 9 (Mtmr9), mRNA [NM_177594]
A_52_P614259	NM_010846	6.25735	206	5.21237	185	4.76299	5.4109	Mus musculus myxovirus (influenza virus) resistance 1 (Mx1), mRNA [NM_010846]
A_52_P446431	NM_010846	3.74853	237	3.72726	284	3.96796	3.81458	Mus musculus myxovirus (influenza virus) resistance 1 (Mx1), mRNA [NM_010846]
A_51_P514085	NM_013606	3.69929	977	3.81399	1130	3.7355	3.74959	Mus musculus myxovirus (influenza virus) resistance 2 (Mx2), mRNA [NM_013606]
A_52_P610885	NM_028279	5.10749	2190	5.51606	2490	5.65555	5.42636	Mus musculus N-acetylated alpha-linked acidic dipeptidase 2 (Naalad2), mRNA [NM_028279]
A_51_P358825	NM_175532	5.73776	720	6.38328	884	5.84687	5.9893	Mus musculus NACHT, leucine rich repeat and PYD containing 10 (Nalp10), mRNA [NM_175532]
A_52_P297803	NM_010941	4.16988	9260	4.18491	10400	4.02415	4.12631	Mus musculus NAD(P) dependent steroid dehydrogenase-like (Nsdhl), mRNA [NM_010941]
A_52_P1013551	NM_010941	3.8263	7270	3.7986	8350	3.62574	3.75021	Mus musculus NAD(P) dependent steroid dehydrogenase-like (Nsdhl), mRNA [NM_010941]
A_51_P326942	NM_010941	4.79582	8340	4.80225	9640	4.56186	4.71997	Mus musculus NAD(P) dependent steroid dehydrogenase-like (Nsdhl), mRNA [NM_010941]
A_52_P605129	NM_178239	2.14463	114	2.63804	176	2.095	2.29256	Mus musculus NADPH dependent diflavin oxidoreductase 1 (Ndor1), mRNA [NM_178239]
A_52_P617638	NM_015760	8.16292	993	8.2476	1120	8.07095	8.16049	Mus musculus NADPH oxidase 4 (Nox4), mRNA [NM_015760]
A_51_P369311	NM_015760	9.60499	467	10.4551	567	10.8018	10.2873	Mus musculus NADPH oxidase 4 (Nox4), mRNA [NM_015760]
A_52_P625940	NM_027988	4.0626	2410	4.11573	2610	3.97775	4.05203	Mus musculus NADPH oxidase organizer 1 (Noxo1), mRNA [NM_027988]
A_52_P212782	NM_028186	32.6928	3070	30.9486	3170	30.7102	31.4505	Mus musculus naked cuticle 2 homolog (Drosophila) (Nkd2), mRNA [NM_028186]
A_51_P345549	NM_028186	41.8995	9370	42.3569	9680	38.6698	40.9754	Mus musculus naked cuticle 2 homolog (Drosophila) (Nkd2), mRNA [NM_028186]
A_52_P7948	NM_016965	2.10569	12000	2.11881	13900	2.07518	2.0999	Mus musculus NCK-associated protein 1 (Nckap1), mRNA [NM_016965]
A_51_P114606	NM_016965	2.47209	17500	2.40381	19400	2.39813	2.42468	Mus musculus NCK-associated protein 1 (Nckap1), mRNA [NM_016965]
A_52_P135469	NM_008306	5.14094	452	4.29652	528	4.85723	4.7649	Mus musculus N-deacetylase/N-sulfotransferase (heparan glucosaminyl) 1 (Ndst1), mRNA [NM_008306]
A_51_P189142	NM_008306	2.23647	141	2.15729	156	2.12021	2.17133	Mus musculus N-deacetylase/N-sulfotransferase (heparan glucosaminyl) 1 (Ndst1), mRNA [NM_008306]
A_52_P451644	NM_010882	2.30619	613	2.45688	692	2.62464	2.46257	Mus musculus necdin (Ndn), mRNA [NM_010882]
A_52_P382785	NM_033525	3.79299	133	3.79452	132	3.55208	3.7132	Mus musculus nephronectin (Npnt), mRNA [NM_033525]
A_51_P289889	NM_033525	4.0109	241	3.49018	252	3.19969	3.56692	Mus musculus nephronectin (Npnt), mRNA [NM_033525]
A_52_P598895	NM_001029836	3.61497	276	4.90815	322	3.62594	4.04969	Mus musculus nephronectin (Npnt), transcript variant 2, mRNA [NM_001029836]
A_51_P246816	NM_025898	2.12218	826	2.21593	950	2.14623	2.16145	Mus musculus N-ethylmaleimide sensitive fusion protein attachment protein alpha (Napa), mRNA [NM_025898]
A_52_P684037	NM_010875	2.95864	760	3.0545	869	3.14561	3.05292	Mus musculus neural cell adhesion molecule 1 (Ncam1), mRNA [NM_010875]
A_52_P382754	NM_010875	2.41865	2790	2.3032	3010	2.48326	2.4017	Mus musculus neural cell adhesion molecule 1 (Ncam1), mRNA [NM_010875]
A_52_P135736	NM_021360	2.4577	204	2.10454	237	2.68473	2.41566	Mus musculus neuralized-like homolog (Drosophila) (Neurl), mRNA [NM_021360]
A_52_P536494	NM_008709	3.50696	671	3.61306	757	3.42674	3.51558	Mus musculus neuroblastoma myc-related oncogene 1 (Nmyc1), mRNA [NM_008709]
A_51_P497332	NM_008709	4.07102	51.1	2.47409	38.7	4.50117	3.68209	Mus musculus neuroblastoma myc-related oncogene 1 (Nmyc1), mRNA [NM_008709]
A_52_P673722	NM_134094	3.12	31.2	5.68	56.8	2.25	3.68333	Mus musculus neurocalcin delta (Ncald), mRNA [NM_134094]
A_51_P291713	NM_134094	6.89291	69.4	9.1656	95.5	9.17	8.4095	Mus musculus neurocalcin delta (Ncald), mRNA [NM_134094]
A_52_P555913	NM_010898	2.95298	395	2.58781	378	2.68119	2.74066	Mus musculus neurofibromatosis 2 (Nf2), mRNA [NM_010898]
A_52_P534749	NM_008719	8.74	87.4	11.2	112	8.31	9.41667	Mus musculus neuronal PAS domain protein 2 (Npas2), mRNA [NM_008719]
A_52_P484956	NM_010923	2.16751	30.2	3.45	34.5	2.76495	2.79416	Mus musculus neuronatin (Nnat), transcript variant 1, mRNA [NM_010923]
A_51_P145948	NM_144946	41.8	418	50.1	501	44.3	45.4	Mus musculus neuropilin (NRP) and tolloid (TLL)-like 1 (Neto1), mRNA [NM_144946]
A_51_P429308	XM_134498	6.93024	1540	7.55792	1790	7.228	7.23872	Mus musculus neuropilin (NRP) and tolloid (TLL)-like 2, mRNA (cDNA clone IMAGE:30544936), with apparent retained intron [BC068168]
A_52_P543855	NM_172290	6.05	60.5	7.95	79.5	5.88	6.62667	Mus musculus neurotrimin (Hnt), mRNA [NM_172290]
A_51_P272993	NM_172290	6.92	69.2	9.86	98.6	6.83	7.87	Mus musculus neurotrimin (Hnt), mRNA [NM_172290]
A_52_P359819	NM_198190	2.48055	734	2.55858	817	2.47247	2.50387	Mus musculus neurotrophin 5 (Ntf5), mRNA [NM_198190]
A_52_P463968	NM_008738	3.98676	958	4.48925	1150	4.53257	4.33619	Mus musculus neurturin (Nrtn), mRNA [NM_008738]
A_52_P674053	NM_010945	2.27732	235	2.22785	272	2.38878	2.29798	Mus musculus neutral sphingomyelinase (N-SMase) activation associated factor (Nsmaf), mRNA [NM_010945]
A_52_P183138	NM_008668	2.14773	750	2.02695	829	2.17446	2.11638	Mus musculus Ngfi-A binding protein 2 (Nab2), mRNA [NM_008668]
A_52_P20727	NM_175340	37.1863	572	26.331	625	47.4	36.9725	Mus musculus NHL repeat containing 1 (Nhlrc1), mRNA [NM_175340]
A_51_P332169	NM_173390	3.4459	6860	3.55228	7960	3.42712	3.4751	Mus musculus NHS-like 1 (Nhsl1), mRNA [NM_173390]
A_51_P223546	NM_175460	3.81401	145	2.83693	111	3.84965	3.5002	Mus musculus nicotinamide nucleotide adenylyltransferase 2 (Nmnat2), mRNA [NM_175460]
A_51_P329975	NM_016718	3.11235	69.3	2.76186	40.7	2.77184	2.88202	Mus musculus ninjurin 2 (Ninj2), mRNA [NM_016718]
A_51_P176352	NM_013864	4.56595	6410	4.54812	7310	4.97076	4.69495	Mus musculus N-myc downstream regulated gene 2 (Ndrg2), mRNA [NM_013864]
A_52_P178470	NM_145602	4.53094	639	4.55203	776	4.44408	4.50902	Mus musculus N-myc downstream regulated gene 4 (Ndrg4), mRNA [NM_145602]
A_51_P500135	NM_145602	4.58843	9390	4.65399	10900	4.4565	4.56631	Mus musculus N-myc downstream regulated gene 4 (Ndrg4), mRNA [NM_145602]
A_52_P61520	NM_178925	5.69	56.9	2.90858	66.1	2.58647	3.72835	Mus musculus NOL1/NOP2/Sun domain family 3 (Nsun3), mRNA [NM_178925]
A_52_P372925	NM_010879	2.50222	8280	2.48169	9060	2.34276	2.44223	Mus musculus non-catalytic region of tyrosine kinase adaptor protein 2 (Nck2), mRNA [NM_010879]
A_51_P220162	NM_008716	2.22967	3430	2.16612	3640	2.11292	2.16957	Mus musculus Notch gene homolog 3 (Drosophila) (Notch3), mRNA [NM_008716]
A_51_P504354	NM_025980	77.4	774	88.3	883	74.2	79.9667	Mus musculus Notch-regulated ankyrin repeat protein (Nrarp), mRNA [NM_025980]
A_52_P471985	NM_018822	2.84905	75.5	2.55361	72.2	4.25062	3.21776	Mus musculus N-sulfoglucosamine sulfohydrolase (sulfamidase) (Sgsh), mRNA [NM_018822]
A_51_P135309	NM_018823	2.60112	193	2.76438	243	2.335	2.56683	Mus musculus nuclear factor of activated T-cells 5 (Nfat5), transcript variant b, mRNA [NM_018823]
A_52_P423222	NM_010903	4.07824	186	4.30206	239	4.2519	4.21073	Mus musculus nuclear factor, erythroid derived 2, like 3 (Nfe2l3), mRNA [NM_010903]
A_51_P454207	NM_008679	3.12134	399	3.17482	485	3.14789	3.14802	Mus musculus nuclear receptor coactivator 3 (Ncoa3), mRNA [NM_008679]
A_52_P311903	NM_172495	4.12529	768	4.88364	943	4.65004	4.55299	Mus musculus nuclear receptor coactivator 7 (Ncoa7), mRNA [NM_172495]
A_52_P476950	NM_172495	2.40606	7660	2.58415	8790	2.46739	2.48587	Mus musculus nuclear receptor coactivator 7, mRNA (cDNA clone IMAGE:30637138), partial cds [BC076623]
A_52_P546421	NM_013839	3.17601	282	3.13693	321	3.9528	3.42191	Mus musculus nuclear receptor subfamily 1, group H, member 3 (Nr1h3), mRNA [NM_013839]
A_51_P464669	NM_009108	2.79752	997	2.77611	1130	3.125	2.89954	Mus musculus nuclear receptor subfamily 1, group H, member 4 (Nr1h4), mRNA [NM_009108]
A_52_P589550	NM_011629	2.33716	2220	2.43329	2440	2.12854	2.29967	Mus musculus nuclear receptor subfamily 2, group C, member 1 (Nr2c1), mRNA [NM_011629]
A_51_P197850	NM_011629	2.82725	1190	2.94299	1330	2.68697	2.81907	Mus musculus nuclear receptor subfamily 2, group C, member 1 (Nr2c1), mRNA [NM_011629]
A_51_P368265	NM_011630	2.54957	915	2.47396	958	2.60516	2.5429	Mus musculus nuclear receptor subfamily 2, group C, member 2 (Nr2c2), mRNA [NM_011630]
A_51_P514449	NM_030676	6.90978	72.8	7.82423	81.5	6.95	7.228	Mus musculus nuclear receptor subfamily 5, group A, member 2 (Nr5a2), mRNA [NM_030676]
A_52_P157037	NM_021512	2.33433	303	2.24878	359	2.07526	2.21946	Mus musculus nucleoporin 160 (Nup160), mRNA [NM_021512]
A_52_P619219	NM_026497	4.1449	247	4.37554	295	3.94934	4.15659	Mus musculus nudix (nucleoside diphosphate linked moiety X)-type motif 12 (Nudt12), mRNA [NM_026497]
A_51_P136441	NM_026497	3.76989	367	3.56939	421	3.33434	3.55787	Mus musculus nudix (nucleoside diphosphate linked moiety X)-type motif 12 (Nudt12), mRNA [NM_026497]
A_52_P228059	NM_027722	2.19957	2650	2.21837	3140	2.19985	2.20593	Mus musculus nudix (nucleoside diphosphate linked moiety X)-type motif 4 (Nudt4), mRNA [NM_027722]
A_51_P189418	NM_027722	3.33307	118	3.29828	140	3.86261	3.49799	Mus musculus nudix (nucleoside diphosphate linked moiety X)-type motif 4, mRNA (cDNA clone IMAGE:4010752) [BC030004]
A_51_P148670	NM_024437	2.00789	1480	2.09369	1660	2.06869	2.05676	Mus musculus nudix (nucleoside diphosphate linked moiety X)-type motif 7 (Nudt7), transcript variant 1, mRNA [NM_024437]
A_52_P26216	NM_010949	2.5324	898	2.7005	999	2.59524	2.60938	Mus musculus numb gene homolog (Drosophila) (Numb), mRNA [NM_010949]
A_51_P325071	NM_010949	3.10732	230	3.43051	309	2.87517	3.13767	Mus musculus numb gene homolog (Drosophila) (Numb), mRNA [NM_010949]
A_52_P517905	NM_010949	2.2677	1080	2.3013	1110	2.26899	2.27933	Mus musculus numb gene homolog (Drosophila), mRNA (cDNA clone IMAGE:30019672), containing frame-shift errors [BC050108]
A_52_P151362	NM_026037	10.3001	4020	9.87706	4410	9.56212	9.91308	Mus musculus O-acyltransferase (membrane bound) domain containing 2 (Oact2), mRNA [NM_026037]
A_51_P433281	NM_026037	8.60092	3490	8.43387	3850	8.09385	8.37621	Mus musculus O-acyltransferase (membrane bound) domain containing 2 (Oact2), mRNA [NM_026037]
A_52_P608097	NM_008756	16.9	169	20.6	206	15.6	17.7	Mus musculus occludin (Ocln), mRNA [NM_008756]
A_51_P486150	NM_008756	10.4011	1370	10.1407	1640	9.59395	10.0453	Mus musculus occludin (Ocln), mRNA [NM_008756]
A_51_P338886	NM_026950	2.64514	2390	2.69096	2710	2.51887	2.61832	Mus musculus OCIA domain containing 2 (Ociad2), mRNA [NM_026950]
A_51_P366450		3.27141	152	2.54599	147	2.94907	2.92215	Mus musculus of ZT2 gene encoding zinc finger protein 125 [AJ005350]
A_52_P78439	NM_011043	5.80533	79.6	6.87288	96.5	8.84	7.17274	Mus musculus OL-protocadherin isoform (Pcadh10) mRNA, complete cds; alternatively spliced. [AF334801]
A_51_P113588	NM_146050	11.3	113	15.3	153	11	12.5333	Mus musculus oncoprotein induced transcript 1 (Oit1), mRNA [NM_146050]
A_51_P205524	NM_020595	6.77	67.7	6.18363	67.4	4.75	5.90121	Mus musculus otoraplin (Otor), mRNA [NM_020595]
A_52_P441954	NM_019935	4.52	45.2	6.2	62	10.1	6.94	Mus musculus OVO homolog-like 1 (Drosophila) (Ovol1), mRNA [NM_019935]
A_51_P225827	NM_019935	10.5	105	10.8	108	9.84	10.38	Mus musculus OVO homolog-like 1 (Drosophila) (Ovol1), mRNA [NM_019935]
A_52_P531829	NM_026936	2.45827	186	2.46619	208	2.87318	2.59921	Mus musculus oxidase assembly 1-like (Oxa1l), mRNA [NM_026936]
A_52_P359958	NM_145525	2.29773	456	2.41021	542	2.3846	2.36418	Mus musculus oxysterol binding protein-like 6 (Osbpl6), mRNA [NM_145525]
A_51_P349182	NM_007615	13.1839	291	10.3626	384	11.4271	11.6579	Mus musculus p120ctn mRNA, alternatively spliced exon; and partial cds. [AF140220]
A_51_P171883	NM_023245	54.079	4240	52.0331	4800	47.7458	51.2859	Mus musculus palmdelphin (Palmd), mRNA [NM_023245]
A_51_P263591	NM_023792	4.34741	266	4.06445	359	4.00874	4.1402	Mus musculus pantothenate kinase 1 (Pank1), mRNA [NM_023792]
A_52_P572197	NM_145962	2.21535	2560	2.13593	2670	2.02838	2.12655	Mus musculus pantothenate kinase 3 (Pank3), mRNA [NM_145962]
A_51_P506483	NM_130887	14.0317	1550	13.7408	1610	15.3155	14.3626	Mus musculus papilin, proteoglycan-like sulfated glycoprotein (Papln), mRNA [NM_130887]
A_51_P262858	NM_033620	2.30681	485	2.36467	506	2.32379	2.33175	Mus musculus par-3 (partitioning defective 3) homolog (C. elegans) (Pard3), transcript variant 3, mRNA [NM_033620]
A_51_P129363	NM_008970	2.7366	1840	2.43397	1970	2.49433	2.55496	Mus musculus parathyroid hormone-like peptide (Pthlh), mRNA [NM_008970]
A_51_P129360	NM_008970	5.98628	1840	5.70748	2160	5.29605	5.66327	Mus musculus parathyroid hormone-like peptide (Pthlh), mRNA [NM_008970]
A_52_P343617	NM_008953	2.09674	31.3	2.35	23.5	4.82	3.08891	Mus musculus parotid secretory protein (Psp), mRNA [NM_008953]
A_52_P177960	NM_020606	2.73721	6310	2.63954	6660	2.796	2.72425	Mus musculus parvin, alpha (Parva), mRNA [NM_020606]
A_51_P206037	NM_008817	8.6831	6750	8.42186	7750	8.5002	8.53505	Mus musculus paternally expressed 3 (Peg3), transcript variant 1, mRNA [NM_008817]
A_52_P235861	NM_001010988	4.1419	2440	3.96955	2880	4.05641	4.05595	Mus musculus paternally expressed 3 (Peg3), transcript variant 2, mRNA [NM_001010988]
A_52_P637756	NM_148950	3.27	32.7	3.14985	34.6	4.07	3.49662	Mus musculus Pbx/knotted 1 homeobox 2 (Pknox2), transcript variant 1, mRNA [NM_148950]
A_52_P6442	NM_001029838	3.46768	1120	3.65157	1190	3.97746	3.6989	Mus musculus Pbx/knotted 1 homeobox 2 (Pknox2), transcript variant 2, mRNA [NM_001029838]
A_52_P662600	NM_019808	2.32542	5210	2.3037	5400	2.3098	2.31297	Mus musculus PDZ and LIM domain 5 (Pdlim5), transcript variant 1, mRNA [NM_019808]
A_51_P408881	NM_019808	2.40218	3550	2.34813	3780	2.38071	2.37701	Mus musculus PDZ and LIM domain 5 (Pdlim5), transcript variant 1, mRNA [NM_019808]
A_52_P327176	NM_018884	4.29904	7690	4.18976	8580	4.4253	4.3047	Mus musculus PDZ domain containing RING finger 3 (Pdzrn3), mRNA [NM_018884]
A_51_P491329	NM_026018	2.23106	649	2.19172	741	2.21849	2.21376	Mus musculus PDZK1 interacting protein 1 (Pdzk1ip1), mRNA [NM_026018]
A_51_P139780	NM_009402	7.19599	18800	6.43353	21600	6.81119	6.81357	Mus musculus peptidoglycan recognition protein 1 (Pglyrp1), mRNA [NM_009402]
A_52_P278047	NM_011061	22.8	228	26.1	261	19.7	22.8667	Mus musculus peptidyl arginine deiminase, type IV (Padi4), mRNA [NM_011061]
A_51_P255875	NM_011061	4.81126	1940	4.38236	2100	4.75127	4.6483	Mus musculus peptidyl arginine deiminase, type IV (Padi4), mRNA [NM_011061]
A_51_P489192	NM_015784	18.832	68300	19.75	80000	19.8419	19.4746	Mus musculus periostin, osteoblast specific factor (Postn), mRNA [NM_015784]
A_51_P164835	NM_008909	2.61245	3060	2.51504	3330	2.40025	2.50925	Mus musculus periplakin (Ppl), mRNA [NM_008909]
A_52_P215170	NM_134247	22.1	221	21.2	212	21.8	21.7	Mus musculus peroxisomal acyl-CoA thioesterase 2B (Pte2b), mRNA [NM_134247]
A_51_P396141	NM_134247	7.53	75.3	6.57	65.7	6	6.7	Mus musculus peroxisomal acyl-CoA thioesterase 2B (Pte2b), mRNA [NM_134247]
A_52_P677963	NM_026951	2.4905	335	2.64247	389	2.51397	2.54898	Mus musculus peroxisomal biogenesis factor 11c (Pex11c), mRNA [NM_026951]
A_52_P677956	NM_026951	2.64483	1450	2.5539	1560	2.8204	2.67304	Mus musculus peroxisomal biogenesis factor 11c (Pex11c), mRNA [NM_026951]
A_52_P86561	NM_134025	2.2524	210	2.39089	249	2.18967	2.27765	Mus musculus peroxisomal biogenesis factor 12 (Pex12), mRNA [NM_134025]
A_51_P483344	NM_008995	2.6567	828	2.52102	913	2.64328	2.607	Mus musculus peroxisome biogenesis factor 5 (Pex5), transcript variant 1, mRNA [NM_008995]
A_52_P351694	NM_199299	2.55705	58.9	2.52027	93.4	2.42912	2.50215	Mus musculus PHD finger protein 15 (Phf15), mRNA [NM_199299]
A_52_P605517	NM_198419	4.67288	1240	4.33859	1270	4.28028	4.43058	Mus musculus phosphatase and actin regulator 1 (Phactr1), transcript variant 1, mRNA [NM_198419]
A_51_P182572	NM_198419	2.8786	2370	3.14578	2600	2.83535	2.95324	Mus musculus phosphatase and actin regulator 1 (Phactr1), transcript variant 1, mRNA [NM_198419]
A_52_P680949	NM_211138	7.11301	749	11.7774	776	6.50949	8.46662	Mus musculus phosphate cytidylyltransferase 1, choline, beta isoform (Pcyt1b), transcript variant 1, mRNA [NM_211138]
A_52_P135216	NM_211138	4.5236	95.6	8.27175	128	6.52311	6.43949	Mus musculus phosphate cytidylyltransferase 1, choline, beta isoform (Pcyt1b), transcript variant 1, mRNA [NM_211138]
A_52_P7937	NM_008903	2.53206	3370	2.5756	3790	2.69514	2.60093	Mus musculus phosphatidic acid phosphatase 2a (Ppap2a), transcript variant 2, mRNA [NM_008903]
A_51_P189104	NM_008903	2.11649	4530	2.11831	5420	2.23151	2.15544	Mus musculus phosphatidic acid phosphatase 2a (Ppap2a), transcript variant 2, mRNA [NM_008903]
A_52_P607674	NM_015817	2.22539	2070	2.33067	2260	2.42342	2.3265	Mus musculus phosphatidic acid phosphatase type 2c (Ppap2c), mRNA [NM_015817]
A_52_P607103	NM_181585	4.89785	5010	4.99281	5510	4.52092	4.80386	Mus musculus phosphatidylinositol 3 kinase, regulatory subunit, polypeptide 3 (p55) (Pik3r3), mRNA [NM_181585]
A_52_P586443	NM_181585	6.37467	983	5.87825	1060	6.33283	6.19525	Mus musculus phosphatidylinositol 3 kinase, regulatory subunit, polypeptide 3 (p55) (Pik3r3), mRNA [NM_181585]
A_52_P586441	NM_181585	6.21719	703	7.06585	794	5.85622	6.37975	Mus musculus phosphatidylinositol 3 kinase, regulatory subunit, polypeptide 3 (p55) (Pik3r3), mRNA [NM_181585]
A_52_P581110	NM_029094	4.01689	134	3.79067	172	3.77875	3.8621	Mus musculus phosphatidylinositol 3-kinase, catalytic, beta polypeptide (Pik3cb), mRNA [NM_029094]
A_52_P578840	NM_018889	4.02799	147	3.55677	196	4.59062	4.05846	Mus musculus phosphatidylinositol glycan, class B (Pigb), mRNA [NM_018889]
A_51_P427483	NM_018889	2.77739	198	3.28708	263	3.17252	3.079	Mus musculus phosphatidylinositol glycan, class B (Pigb), mRNA [NM_018889]
A_52_P260516	NM_029988	7.11789	441	7.29231	477	6.5847	6.9983	Mus musculus phosphatidylinositol glycan, class H (Pigh), mRNA [NM_029988]
A_52_P606826	NM_029988	2.83325	1330	3.01279	1540	2.82281	2.88962	Mus musculus phosphatidylinositol glycan, class H, mRNA (cDNA clone MGC:102258 IMAGE:30603877), complete cds [BC086806]
A_52_P275805	NM_013784	2.84984	1040	2.51821	1100	2.87139	2.74648	Mus musculus phosphatidylinositol glycan, class N (Pign), mRNA [NM_013784]
A_51_P221274	NM_013784	2.35917	2190	2.38759	2380	2.40243	2.38306	Mus musculus phosphatidylinositol glycan, class N (Pign), mRNA [NM_013784]
A_51_P419017	NM_011866	3.48184	1110	3.63764	1250	3.45705	3.52551	Mus musculus phosphodiesterase 10A (Pde10a), mRNA [NM_011866]
A_52_P526565	NM_016744	3.69964	500	3.89824	519	4.13777	3.91189	Mus musculus phosphodiesterase 1A, calmodulin-dependent (Pde1a), mRNA [NM_016744]
A_52_P46102	NM_016744	3.61145	768	3.34254	811	3.29646	3.41682	Mus musculus phosphodiesterase 1A, calmodulin-dependent (Pde1a), mRNA [NM_016744]
A_51_P327016	NM_016744	3.32814	794	3.29068	882	3.47351	3.36411	Mus musculus phosphodiesterase 1A, calmodulin-dependent (Pde1a), mRNA [NM_016744]
A_51_P327011	NM_016744	3.51849	438	3.53549	464	3.69535	3.58311	Mus musculus phosphodiesterase 1A, calmodulin-dependent (Pde1a), mRNA [NM_016744]
A_52_P502828	NM_001008548	6.78364	281	7.75595	325	7.77481	7.43814	Mus musculus phosphodiesterase 2A, cGMP-stimulated (Pde2a), mRNA [NM_001008548]
A_51_P120024	NM_001008548	5.61411	2520	4.8765	2680	5.50703	5.33254	Mus musculus phosphodiesterase 2A, cGMP-stimulated (Pde2a), mRNA [NM_001008548]
A_51_P383194	NM_008804	15.6427	3700	15.2633	4330	14.671	15.1924	Mus musculus phosphodiesterase 9A (Pde9a), mRNA [NM_008804]
A_51_P381618	NM_134102	2.18046	1010	2.17216	1270	2.37498	2.24253	Mus musculus phospholipase A1 member A (Pla1a), mRNA [NM_134102]
A_51_P447835	NM_013737	4.08781	10200	3.8691	11000	4.01202	3.98964	Mus musculus phospholipase A2, group VII (platelet-activating factor acetylhydrolase, plasma) (Pla2g7), mRNA [NM_013737]
A_51_P137029	NM_019588	24.0328	592	34.0455	742	30.8895	29.6559	Mus musculus phospholipase C, epsilon 1 (Plce1), mRNA [NM_019588]
A_51_P492410	NM_026784	2.75165	13600	2.70291	14700	2.69623	2.71693	Mus musculus phosphomevalonate kinase (Pmvk), mRNA [NM_026784]
A_51_P492408	NM_026784	2.47376	10000	2.47512	10700	2.40572	2.45153	Mus musculus phosphomevalonate kinase (Pmvk), mRNA [NM_026784]
A_51_P411253	NM_011063	3.94951	6220	3.91445	7040	4.05181	3.97192	Mus musculus phosphoprotein enriched in astrocytes 15 (Pea15), transcript variant 2, mRNA [NM_011063]
A_51_P167313	NM_171824	9.59096	434	10.7023	554	6.36332	8.88552	Mus musculus piggyBac transposable element derived 5 (Pgbd5), mRNA [NM_171824]
A_51_P337195	NM_008952	5.46442	200	3.41701	103	2.43692	3.77278	Mus musculus pipecolic acid oxidase (Pipox), mRNA [NM_008952]
A_51_P318381	NM_008827	7.49583	5570	7.12182	6220	6.63915	7.0856	Mus musculus placental growth factor (Pgf), mRNA [NM_008827]
A_52_P405945	NM_172155	2.82	28.2	2.55	25.5	5.24	3.53667	Mus musculus placental lactogen-I beta (Plib), mRNA [NM_172155]
A_51_P515883	NM_139198	16.0862	16000	16.2812	18000	15.635	16.0008	Mus musculus placenta-specific 8 (Plac8), mRNA [NM_139198]
A_51_P151732	NM_019645	3.84393	2750	3.75481	2950	3.5718	3.72351	Mus musculus plakophilin 1 (Pkp1), mRNA [NM_019645]
A_51_P506915	NM_019762	4.09197	4520	3.85662	5200	4.06442	4.00433	Mus musculus plakophilin 3 (Pkp3), mRNA [NM_019762]
A_51_P414762	NM_026361	2.2207	7010	2.27205	7540	2.15261	2.21512	Mus musculus plakophilin 4 (Pkp4), mRNA [NM_026361]
A_51_P251245	NM_026361	2.61063	3750	2.43887	4010	2.49607	2.51519	Mus musculus plakophilin 4 (Pkp4), mRNA [NM_026361]
A_51_P150964	NM_008809	4.28774	19700	4.1746	20900	4.14839	4.20358	Mus musculus platelet derived growth factor receptor, beta polypeptide (Pdgfrb), mRNA [NM_008809]
A_51_P345896	NM_133880	2.17802	3620	2.26742	4110	2.27256	2.23933	Mus musculus platelet-activating factor acetylhydrolase 2 (Pafah2), mRNA [NM_133880]
A_51_P466229	NM_026840	2.01777	7790	2.12858	9070	2.28189	2.14275	Mus musculus platelet-derived growth factor receptor-like (Pdgfrl), mRNA [NM_026840]
A_52_P376360	NM_019971	2.64651	11000	2.52264	12000	2.58971	2.58629	Mus musculus platelet-derived growth factor, C polypeptide (Pdgfc), mRNA [NM_019971]
A_51_P333839	NM_019971	2.50933	9240	2.45721	10000	2.52076	2.49577	Mus musculus platelet-derived growth factor, C polypeptide (Pdgfc), mRNA [NM_019971]
A_52_P264790	NM_027924	37.2144	1260	42.7291	1420	36.5746	38.8394	Mus musculus platelet-derived growth factor, D polypeptide (Pdgfd), mRNA [NM_027924]
A_52_P636948	NM_027924	32.9301	1810	30.6883	2090	30.7007	31.4397	Mus musculus platelet-derived growth factor, D polypeptide, mRNA (cDNA clone MGC:31518 IMAGE:4489485), complete cds [BC030896]
A_52_P488437	NM_013738	23.1687	2870	22.4371	3290	21.7026	22.4361	Mus musculus pleckstrin 2 (Plek2), mRNA [NM_013738]
A_52_P92991	NM_001001335	2.03858	652	2.09848	762	2.28219	2.13975	Mus musculus pleckstrin homology domain containing, family A (phosphoinositide binding specific) member 8 (Plekha8), mRNA [NM_001001335]
A_51_P504378	NM_172743	3.55795	514	3.41347	545	3.35179	3.44107	Mus musculus pleckstrin homology domain containing, family A member 7 (Plekha7), mRNA [NM_172743]
A_51_P451588	NM_013746	3.58809	1830	3.59496	2140	3.47078	3.55128	Mus musculus pleckstrin homology domain containing, family B (evectins) member 1 (Plekhb1), mRNA [NM_013746]
A_51_P240986	NM_198604	4.93374	484	4.47262	532	4.78185	4.7294	Mus musculus pleckstrin homology domain containing, family G (with RhoGef domain) member 6 (Plekhg6), mRNA [NM_198604]
A_52_P447323	NM_011181	3.14174	52.7	2.78312	50.7	2.22748	2.71745	Mus musculus pleckstrin homology, Sec7 and coiled-coil domains 2 (Pscd2), mRNA [NM_011181]
A_51_P195958	NM_009344	3.45705	59800	3.27573	62300	3.05677	3.26318	Mus musculus pleckstrin homology-like domain, family A, member 1 (Phlda1), mRNA [NM_009344]
A_52_P350786	NM_009434	16.9	169	18.2	182	14.7	16.6	Mus musculus pleckstrin homology-like domain, family A, member 2 (Phlda2), mRNA [NM_009434]
A_51_P450623	NM_009434	27.0666	468	32.4302	557	32.296	30.5976	Mus musculus pleckstrin homology-like domain, family A, member 2 (Phlda2), mRNA [NM_009434]
A_52_P308465	NM_172775	3.24146	580	2.91176	551	2.82619	2.99314	Mus musculus plexin B1 (Plxnb1), mRNA [NM_172775]
A_51_P281734	NM_172775	3.48775	522	3.34355	576	3.26744	3.36625	Mus musculus plexin B1 (Plxnb1), mRNA [NM_172775]
A_51_P420276	NM_026162	12.7941	2090	11.407	2430	10.8342	11.6785	Mus musculus plexin domain containing 2 (Plxdc2), mRNA [NM_026162]
A_52_P28651	NM_021424	3.11962	3740	2.87513	3970	3.06381	3.01952	Mus musculus poliovirus receptor-related 1 (Pvrl1), mRNA [NM_021424]
A_51_P125009	NM_021495	2.89525	5580	2.84258	6120	2.91973	2.88585	Mus musculus poliovirus receptor-related 3 (Pvrl3), transcript variant alpha, mRNA [NM_021495]
A_52_P15495	NM_021496	3.53054	3030	3.4219	3160	3.5648	3.50575	Mus musculus poliovirus receptor-related 3 (Pvrl3), transcript variant beta, mRNA [NM_021496]
A_52_P15490	NM_021496	3.14759	3620	3.0899	4110	3.14919	3.12889	Mus musculus poliovirus receptor-related 3 (Pvrl3), transcript variant beta, mRNA [NM_021496]
A_52_P616949	NM_027893	14.8967	422	11.9477	453	11.8595	12.9013	Mus musculus poliovirus receptor-related 4 (Pvrl4), mRNA [NM_027893]
A_51_P214747	NM_172893	4.02872	1980	4.08848	2210	4.23832	4.11851	Mus musculus poly (ADP-ribose) polymerase family, member 12 (Parp12), mRNA [NM_172893]
A_51_P218984	NM_030253	2.23494	3200	2.36435	3760	2.33369	2.31099	Mus musculus poly (ADP-ribose) polymerase family, member 9 (Parp9), mRNA [NM_030253]
A_51_P180613	NM_153783	2.04342	3440	2.09902	3810	2.0375	2.05998	Mus musculus polyamine oxidase (exo-N4-amino) (Paox), mRNA [NM_153783]
A_52_P373846	NM_172716	2.30003	751	2.28449	814	2.19325	2.25926	Mus musculus polycomb group ring finger 3 (Pcgf3), mRNA [NM_172716]
A_51_P514014	NM_153421	3.59588	68.7	3.71295	84.2	4.33275	3.88053	Mus musculus polyhomeotic-like 3 (Drosophila) (Phc3), mRNA [NM_153421]
A_51_P437847	XM_355081	2.13505	2490	2.19872	2790	2.18612	2.1733	Mus musculus potassium channel tetramerisation domain containing 1, mRNA (cDNA clone MGC:103021 IMAGE:6528794), complete cds. [BC087623]
A_52_P388497	NM_172509	2.00131	79.2	2.24987	121	2.38944	2.21354	Mus musculus potassium channel tetramerisation domain containing 7 (Kctd7), mRNA [NM_172509]
A_52_P642488	NM_008430	26.0687	10300	24.4417	11800	22.34	24.2835	Mus musculus potassium channel, subfamily K, member 1 (Kcnk1), mRNA [NM_008430]
A_52_P514352	NM_021542	4.47325	493	4.86141	570	4.92772	4.75413	Mus musculus potassium channel, subfamily K, member 5 (Kcnk5), mRNA [NM_021542]
A_51_P267861	NM_021542	2.77731	87.1	4.34228	71.1	3.90529	3.67496	Mus musculus potassium channel, subfamily K, member 5 (Kcnk5), mRNA [NM_021542]
A_51_P389636	NM_008433	7.57596	32200	7.50304	35800	7.24324	7.44075	Mus musculus potassium intermediate/small conductance calcium-activated channel, subfamily N, member 4 (Kcnn4), mRNA [NM_008433]
A_52_P101303	NM_019664	33.4	334	37	370	31.6	34	Mus musculus potassium inwardly-rectifying channel, subfamily J, member 15 (Kcnj15), mRNA [NM_019664]
A_51_P219173	NM_031169	6.1764	78.5	6.38809	69	4.46559	5.6767	Mus musculus potassium large conductance calcium-activated channel, subfamily M, beta member 1 (Kcnmb1), mRNA [NM_031169]
A_51_P508838	NM_021342	26.6924	3090	27.1219	3760	26.5453	26.7865	Mus musculus potassium voltage-gated channel, Isk-related subfamily, gene 4 (Kcne4), mRNA [NM_021342]
A_51_P320291	NM_010597	2.75817	162	3.76201	315	3.21305	3.24441	Mus musculus potassium voltage-gated channel, shaker-related subfamily, beta member 1 (Kcnab1), mRNA [NM_010597]
A_51_P236053	NM_008423	7.13678	121	2.65448	62.7	3.04962	4.28029	Mus musculus potassium voltage-gated channel, Shal-related family, member 1 (Kcnd1), mRNA [NM_008423]
A_52_P203316	NM_201531	8.78188	144	9.01976	151	9.87221	9.22462	Mus musculus potassium voltage-gated channel, subfamily F, member 1 (Kcnf1), mRNA [NM_201531]
A_51_P148684	NM_175006	2.76814	36.1	3.33779	35.1	4.49	3.53198	Mus musculus POU domain, class 6, transcription factor 2 (Pou6f2), mRNA [NM_175006]
A_51_P341369	NM_025861	3.68781	3940	3.66552	4290	3.64474	3.66602	Mus musculus PQ loop repeat containing 1 (Pqlc1), mRNA [NM_025861]
A_51_P270985	NM_011964	7.01	70.1	6.79958	78.4	6.68	6.82986	Mus musculus pregnancy specific glycoprotein 19 (Psg19), mRNA [NM_011964]
A_51_P186232	NM_181579	8.16	81.6	11	110	7.22	8.79333	Mus musculus premature ovarian failure 1B (Pof1b), mRNA [NM_181579]
A_51_P371942	NM_008788	2.56752	87900	2.44391	92900	2.63819	2.54987	Mus musculus procollagen C-proteinase enhancer protein (Pcolce), mRNA [NM_008788]
A_52_P658611	NM_007742	3.20947	694	2.933	691	3.45487	3.19912	Mus musculus procollagen, type I, alpha 1 (Col1a1), mRNA [NM_007742]
A_51_P377094	NM_007742	2.93285	93100	2.7259	93800	2.94651	2.86842	Mus musculus procollagen, type I, alpha 1 (Col1a1), mRNA [NM_007742]
A_52_P518827	NM_009931	4.77481	23900	4.82176	25800	5.04998	4.88218	Mus musculus procollagen, type IV, alpha 1 (Col4a1), mRNA [NM_009931]
A_51_P124254	NM_009931	3.68661	27400	3.68095	30300	3.98716	3.78491	Mus musculus procollagen, type IV, alpha 1 (Col4a1), mRNA [NM_009931]
A_52_P496142	NM_009932	3.36469	8290	3.15821	8740	3.41858	3.31383	Mus musculus procollagen, type IV, alpha 2 (Col4a2), mRNA [NM_009932]
A_51_P491350	NM_009932	2.78294	24300	2.68276	25800	2.71455	2.72675	Mus musculus procollagen, type IV, alpha 2 (Col4a2), mRNA [NM_009932]
A_51_P231036	NM_007740	11.0689	9330	10.4776	10700	10.247	10.5978	Mus musculus procollagen, type IX, alpha 1 (Col9a1), mRNA [NM_007740]
A_51_P401504	NM_007741	6.35752	461	7.24319	489	6.61417	6.73829	Mus musculus procollagen, type IX, alpha 2 (Col9a2), mRNA [NM_007741]
A_52_P197963	NM_009936	7.38676	879	7.55793	941	7.06083	7.33517	Mus musculus procollagen, type IX, alpha 3 (Col9a3), mRNA [NM_009936]
A_51_P414637	NM_015734	2.34516	35900	2.22254	37300	2.26989	2.2792	Mus musculus procollagen, type V, alpha 1 (Col5a1), mRNA [NM_015734]
A_51_P247883	NM_007737	3.02492	28300	2.76608	29800	3.02731	2.93943	Mus musculus procollagen, type V, alpha 2 (Col5a2), mRNA [NM_007737]
A_52_P503796	NM_016919	3.11537	47.1	2.44933	44.5	3.73157	3.09876	Mus musculus procollagen, type V, alpha 3 (Col5a3), mRNA [NM_016919]
A_51_P255395	NM_007738	4.90165	7770	4.10338	6680	4.45001	4.48502	Mus musculus procollagen, type VII, alpha 1 (Col7a1), mRNA [NM_007738]
A_52_P507877	NM_007729	41.1619	646	41.8239	763	40.9607	41.3155	Mus musculus procollagen, type XI, alpha 1 (Col11a1), mRNA [NM_007729]
A_51_P459477	NM_007729	35.3302	14400	33.986	16000	34.7426	34.6863	Mus musculus procollagen, type XI, alpha 1 (Col11a1), mRNA [NM_007729]
A_52_P475805	NM_007730	2.38243	1280	2.51475	1430	2.56675	2.48798	Mus musculus procollagen, type XII, alpha 1 (Col12a1), mRNA [NM_007730]
A_51_P326529	NM_181277	4.44942	239	4.95492	295	5.86276	5.08903	Mus musculus procollagen, type XIV, alpha 1 (Col14a1), mRNA [NM_181277]
A_52_P170882	NM_009928	12.2	122	15.1	151	12.8	13.3667	Mus musculus procollagen, type XV (Col15a1), mRNA [NM_009928]
A_51_P159792	NM_009928	19.7105	504	23.7263	480	21.9871	21.808	Mus musculus procollagen, type XV (Col15a1), mRNA [NM_009928]
A_52_P261846	NM_009929	2.63134	6680	2.51297	7060	2.38683	2.51038	Mus musculus procollagen, type XVIII, alpha 1 (Col18a1), mRNA [NM_009929]
A_51_P191700	NM_009929	3.01912	14400	2.93827	14800	2.78789	2.9151	Mus musculus procollagen, type XVIII, alpha 1 (Col18a1), mRNA [NM_009929]
A_52_P129388	NM_025685	3.66785	170	3.37573	185	4.35569	3.79976	Mus musculus procollagen, type XXVII, alpha 1 (Col27a1), mRNA [NM_025685]
A_52_P220912	NM_177161	5.30893	557	5.85969	619	5.29618	5.48826	Mus musculus procollagen-proline, 2-oxoglutarate 4-dioxygenase (proline 4-hydroxylase), alpha polypeptide III (P4ha3), mRNA [NM_177161]
A_52_P139629	NM_028376	8.31083	105	9.60645	125	11.3	9.73909	Mus musculus profilin family, member 4 (Pfn4), mRNA [NM_028376]
A_51_P422540	NM_028829	4.0581	302	4.16981	335	4.34543	4.19111	Mus musculus progestin and adipoQ receptor family member VIII (Paqr8), mRNA [NM_028829]
A_52_P458279	NM_011169	16.1678	1330	14.7984	1560	14.3134	15.0932	Mus musculus prolactin receptor (Prlr), mRNA [NM_011169]
A_52_P637812	NM_178695	4.77109	87.5	5.47964	91.4	5.94303	5.39792	Mus musculus proline rich Gla (G-carboxyglutamic acid) 4 (transmembrane) (Prrg4), mRNA [NM_178695]
A_51_P343954	NM_178695	9	90	9.35731	106	6.60633	8.32122	Mus musculus proline rich Gla (G-carboxyglutamic acid) 4 (transmembrane) (Prrg4), mRNA [NM_178695]
A_52_P329917	NM_022999	2.10819	2480	2.06222	2600	2.09099	2.08713	Mus musculus proline-rich Gla (G-carboxyglutamic acid) polypeptide 2 (Prrg2), mRNA [NM_022999]
A_51_P284233	NM_022999	2.12801	1650	2.16048	1790	2.16799	2.15216	Mus musculus proline-rich Gla (G-carboxyglutamic acid) polypeptide 2 (Prrg2), mRNA [NM_022999]
A_52_P369562	NM_013831	3.09394	74.1	3.64041	95.8	3.21377	3.31604	Mus musculus proline-serine-threonine phosphatase-interacting protein 2 (Pstpip2), mRNA [NM_013831]
A_52_P402786	NM_008935	61.3	613	71.5	715	59.4	64.0667	Mus musculus prominin 1 (Prom1), mRNA [NM_008935]
A_51_P414072	NM_008935	76.8	768	93.3	933	77.9	82.6667	Mus musculus prominin 1 (Prom1), mRNA [NM_008935]
A_51_P385928	NM_138750	4.07	40.7	4.75	47.5	4.43	4.41667	Mus musculus prominin 2 (Prom2), transcript variant 1, mRNA [NM_138750]
A_52_P452667	NM_178047	47.1941	1260	39.5856	1340	42.9572	43.2457	Mus musculus prominin 2 (Prom2), transcript variant 2, mRNA [NM_178047]
A_51_P418259	NM_025835	2.64167	379	2.80309	461	2.67611	2.70696	Mus musculus propionyl Coenzyme A carboxylase, beta polypeptide (Pccb), mRNA [NM_025835]
A_51_P351286	NM_008794	2.48655	1610	2.43144	1770	2.48054	2.46618	Mus musculus proprotein convertase subtilisin/kexin type 7 (Pcsk7), mRNA [NM_008794]
A_51_P351285	NM_008794	2.39003	3440	2.33209	3710	2.23643	2.31952	Mus musculus proprotein convertase subtilisin/kexin type 7 (Pcsk7), mRNA [NM_008794]
A_51_P397673	NM_153565	9.77469	3230	9.22596	3530	9.75558	9.58541	Mus musculus proprotein convertase subtilisin/kexin type 9 (Pcsk9), mRNA [NM_153565]
A_51_P157406	NM_008963	4.98223	1700	5.18943	2020	5.11272	5.09479	Mus musculus prostaglandin D2 synthase (brain) (Ptgds), mRNA [NM_008963]
A_51_P144303	NM_013641	4.45054	76.8	3.61062	64.1	2.27592	3.44569	Mus musculus prostaglandin E receptor 1 (subtype EP1) (Ptger1), mRNA [NM_013641]
A_51_P349008	NM_133783	2.76954	4260	2.73627	4730	2.82803	2.77795	Mus musculus prostaglandin E synthase 2 (Ptges2), mRNA [NM_133783]
A_52_P153019	NM_008966	3.18839	611	3.41933	674	3.4399	3.3492	Mus musculus prostaglandin F receptor (Ptgfr), mRNA [NM_008966]
A_51_P354062	NM_011197	3.58591	284	2.97026	250	3.15786	3.23801	Mus musculus prostaglandin F2 receptor negative regulator (Ptgfrn), mRNA [NM_011197]
A_51_P124388	NM_145977	3.81902	894	3.5144	940	3.42482	3.58608	Mus musculus prostate cancer associated protein 6 (Pcanap6), mRNA [NM_145977]
A_51_P240448	NM_053191	11.8	118	13	130	11.9	12.2333	Mus musculus protease inhibitor 15 (Pi15), mRNA [NM_053191]
A_51_P263568	NM_175440	2.91377	158	2.54652	167	2.98417	2.81482	Mus musculus protease, serine 27 (Prss27), mRNA [NM_175440]
A_51_P477682	NM_008939	13.0118	292	7.128	313	10.0229	10.0542	Mus musculus protease, serine, 12 neurotrypsin (motopsin) (Prss12), mRNA [NM_008939]
A_51_P429335	NM_019429	3.84151	1150	3.56615	1240	3.3429	3.58352	Mus musculus protease, serine, 16 (thymus) (Prss16), mRNA [NM_019429]
A_51_P258570	NM_011177	12.4112	280	10.6293	307	15.9604	13.0003	Mus musculus protease, serine, 18 (Prss18), mRNA [NM_011177]
A_52_P216672	NM_008940	2.76139	156	3.07091	184	3.22719	3.01983	Mus musculus protease, serine, 19 (neuropsin) (Prss19), mRNA [NM_008940]
A_51_P363258	NM_133731	2.28114	676	2.34938	781	2.70687	2.44579	Mus musculus protease, serine, 22 (Prss22), mRNA [NM_133731]
A_51_P410703	NM_133351	16.1779	1130	17.3993	1290	14.8287	16.1353	Mus musculus protease, serine, 8 (prostasin) (Prss8), mRNA [NM_133351]
A_51_P274593	NM_212446	5.10734	96.4	4.86764	112	3.03467	4.33655	Mus musculus proteasome (prosome, macropain) inhibitor subunit 1 (Psmf1), mRNA [NM_212446]
A_52_P484787	NM_023371	3.98463	119	2.40919	70.1	3.06986	3.15456	Mus musculus protein (peptidyl-prolyl cis/trans isomerase) NIMA-interacting 1 (Pin1), mRNA [NM_023371]
A_51_P295967	NM_008934	6.77208	130	8.73697	134	7.19157	7.56687	Mus musculus protein C (Proc), mRNA [NM_008934]
A_51_P297968	NM_027959	2.77295	8410	2.89158	9790	2.86765	2.84406	Mus musculus protein disulfide isomerase associated 6 (Pdia6), mRNA [NM_027959]
A_51_P363338	NM_008858	2.41317	2450	2.41773	2630	2.65168	2.49419	Mus musculus protein kinase C, mu (Prkcm), mRNA [NM_008858]
A_52_P291736	NM_008923	3.52164	819	3.04114	923	3.26607	3.27628	Mus musculus protein kinase, cAMP dependent regulatory, type I beta (Prkar1b), mRNA [NM_008923]
A_51_P185499	NM_008923	11.7398	149	8.89468	168	9.28273	9.9724	Mus musculus protein kinase, cAMP dependent regulatory, type I beta (Prkar1b), mRNA [NM_008923]
A_51_P440210	NM_011160	6.97527	290	7.12868	265	8.19156	7.43183	Mus musculus protein kinase, cGMP-dependent, type I (Prkg1), transcript variant 2, mRNA [NM_011160]
A_52_P466615	NM_008926	6.25313	141	4.7335	164	5.6403	5.54231	Mus musculus protein kinase, cGMP-dependent, type II (Prkg2), mRNA [NM_008926]
A_52_P559919	NM_011163	2.22432	925	2.29948	1020	2.32574	2.28318	Mus musculus protein kinase, interferon-inducible double stranded RNA dependent (Prkr), mRNA [NM_011163]
A_51_P486217	NM_175638	3.50071	1660	3.21164	1790	3.28672	3.33302	Mus musculus protein kinase, lysine deficient 4 (Prkwnk4), mRNA [NM_175638]
A_52_P42537	NM_011625	3.85181	1010	3.32513	1070	3.32975	3.50223	Mus musculus protein phosphatase 1, regulatory (inhibitor) subunit 13B (Ppp1r13b), mRNA [NM_011625]
A_51_P130409	NM_011625	2.67021	2010	2.63372	2150	2.54989	2.61794	Mus musculus protein phosphatase 1, regulatory (inhibitor) subunit 13B (Ppp1r13b), mRNA [NM_011625]
A_51_P432460	NM_026731	2.29841	123	2.13703	139	2.19973	2.21172	Mus musculus protein phosphatase 1, regulatory (inhibitor) subunit 14A (Ppp1r14a), mRNA [NM_026731]
A_52_P40345	NM_028104	4.09	40.9	5.41721	56	7.24	5.5824	Mus musculus protein phosphatase 1, regulatory (inhibitor) subunit 14D (Ppp1r14d), mRNA [NM_028104]
A_52_P664867	NM_144828	4.52676	128	6.02775	172	6.01019	5.52157	Mus musculus protein phosphatase 1, regulatory (inhibitor) subunit 1B (Ppp1r1b), mRNA [NM_144828]
A_51_P138933	NM_177741	2.10957	281	2.35078	321	2.30807	2.25614	Mus musculus protein phosphatase 1, regulatory (inhibitor) subunit 3B (Ppp1r3b), mRNA [NM_177741]
A_52_P30451	NM_016854	2.71657	133	3.06487	191	3.25586	3.01243	Mus musculus protein phosphatase 1, regulatory (inhibitor) subunit 3C (Ppp1r3c), mRNA [NM_016854]
A_51_P521010	NM_016854	2.93	29.3	3.23	32.3	2	2.72	Mus musculus protein phosphatase 1, regulatory (inhibitor) subunit 3C (Ppp1r3c), mRNA [NM_016854]
A_52_P26155	NM_016910	2.44663	2380	2.4733	2740	2.6063	2.50874	Mus musculus protein phosphatase 1D magnesium-dependent, delta isoform (Ppm1d), mRNA [NM_016910]
A_51_P131526	NM_016910	2.03828	4730	2.05883	5330	2.17966	2.09226	Mus musculus protein phosphatase 1D magnesium-dependent, delta isoform (Ppm1d), mRNA [NM_016910]
A_51_P179828	NM_176833	2.48619	113	2.05965	98.6	2.06707	2.2043	Mus musculus protein phosphatase 1F (PP2C domain containing) (Ppm1f), mRNA [NM_176833]
A_52_P328012	NM_176919	6.18348	204	8.14394	271	7.63691	7.32144	Mus musculus protein phosphatase 1H (PP2C domain containing) (Ppm1h), mRNA [NM_176919]
A_52_P328006	NM_176919	6.02725	310	7.23897	365	5.75762	6.34128	Mus musculus protein phosphatase 1H (PP2C domain containing) (Ppm1h), mRNA [NM_176919]
A_51_P461779	NM_172994	15.1307	426	15.238	530	15.5635	15.3107	Mus musculus protein phosphatase 2 (formerly 2A), regulatory subunit B (PR 52), gamma isoform (Ppp2r2c), mRNA [NM_172994]
A_52_P909274	NM_011173	3.41209	4530	3.69155	5450	3.29613	3.46659	Mus musculus protein S (alpha) (Pros1), mRNA [NM_011173]
A_51_P393426	NM_011173	2.94189	10300	3.11268	11900	2.96486	3.00648	Mus musculus protein S (alpha) (Pros1), mRNA [NM_011173]
A_52_P211393	NM_011202	2.1749	313	2.18983	365	2.01963	2.12812	Mus musculus protein tyrosine phosphatase, non-receptor type 11, mRNA (cDNA clone MGC:68154 IMAGE:2866038), complete cds. [BC059278]
A_51_P215475	NM_029928	40.3	403	45.6	456	41.0226	42.3075	Mus musculus protein tyrosine phosphatase, receptor type, B (Ptprb), mRNA [NM_029928]
A_51_P103114	NM_008981	2.98106	1980	3.02991	2280	2.99874	3.00324	Mus musculus protein tyrosine phosphatase, receptor type, G (Ptprg), mRNA [NM_008981]
A_52_P1641	NM_008982	3.76295	118	4.23643	141	4.98563	4.32834	Mus musculus protein tyrosine phosphatase, receptor type, J (Ptprj), mRNA [NM_008982]
A_51_P342805	NM_011214	6.8503	137	5.82443	148	6.41058	6.36177	Mus musculus protein tyrosine phosphatase, receptor type, U (Ptpru), mRNA [NM_011214]
A_52_P622641	NM_008905	15.8446	6170	15.054	6870	15.1827	15.3604	Mus musculus protein tyrosine phosphatase, receptor-type, F interacting protein, binding protein 2 (Ppfibp2), mRNA [NM_008905]
A_51_P230439	NM_008905	15.1651	7190	14.3187	7570	13.9609	14.4816	Mus musculus protein tyrosine phosphatase, receptor-type, F interacting protein, binding protein 2 (Ppfibp2), mRNA [NM_008905]
A_51_P377489	NM_023587	2.10289	8340	2.22758	9670	2.47144	2.2673	Mus musculus protein tyrosine phosphatase-like (proline instead of catalytic arginine), member b (Ptplb), mRNA [NM_023587]
A_52_P264136	NM_153415	3.24727	392	3.64952	457	3.54011	3.47897	Mus musculus protein-O-mannosyltransferase 2 (Pomt2), mRNA [NM_153415]
A_52_P45596	NM_010144	3.01355	229	2.66382	252	2.72662	2.80133	Mus musculus protein-tyrosine kinase mRNA, partial cds. [L25761]
A_52_P180752	NM_009419	2.18098	10600	2.06282	11100	2.29252	2.17877	Mus musculus protein-tyrosine sulfotransferase 2 (Tpst2), mRNA [NM_009419]
A_51_P222153	NM_009419	2.1002	18500	2.0375	19200	2.18222	2.10664	Mus musculus protein-tyrosine sulfotransferase 2 (Tpst2), mRNA [NM_009419]
A_51_P441234	NM_011043	4.58	45.8	5.95	59.5	3.69593	4.74198	Mus musculus protocadherin 10 (Pcdh10), mRNA [NM_011043]
A_52_P555789	NM_130448	3.92861	9700	3.9068	10700	3.69893	3.84478	Mus musculus protocadherin 18 (Pcdh18), mRNA [NM_130448]
A_51_P173114	NM_130878	3.18568	177	3.37526	230	3.49482	3.35192	Mus musculus protocadherin 21 (Pcdh21), mRNA [NM_130878]
A_52_P224485	NM_053137	5.94945	161	6.41439	214	6.0067	6.12351	Mus musculus protocadherin beta 12 (Pcdhb12), mRNA [NM_053137]
A_51_P264708	NM_053138	2.10236	26.8	4.7019	65.7	4.52153	3.77526	Mus musculus protocadherin beta 13 (Pcdhb13), mRNA [NM_053138]
A_51_P240421	NM_053139	2.16256	1090	2.3569	1210	2.47552	2.33166	Mus musculus protocadherin beta 14 (Pcdhb14), mRNA [NM_053139]
A_51_P191743	NM_053141	2.04714	300	2.11981	395	2.0282	2.06505	Mus musculus protocadherin beta 16 (Pcdhb16), mRNA [NM_053141]
A_51_P337771	NM_053142	2.1106	1810	2.10605	1960	2.04421	2.08695	Mus musculus protocadherin beta 17 (Pcdhb17), mRNA [NM_053142]
A_52_P110741	NM_053130	4.74928	418	4.79078	454	4.29673	4.61226	Mus musculus protocadherin beta 5 (Pcdhb5), mRNA [NM_053130]
A_51_P184223	NM_053132	3.50861	362	3.39761	400	3.295	3.40041	Mus musculus protocadherin beta 7 (Pcdhb7), mRNA [NM_053132]
A_51_P126258	NM_033584	6.03044	387	6.13083	457	6.00007	6.05378	Mus musculus protocadherin gamma subfamily A, 1 (Pcdhga1), mRNA [NM_033584]
A_51_P191791	NM_033576	3.37	33.7	4.15	41.5	2.87	3.46333	Mus musculus protocadherin gamma subfamily B, 4 (Pcdhgb4), mRNA [NM_033576]
A_52_P684647	NM_172498	2.45611	207	2.38713	210	2.60935	2.4842	Mus musculus PTK2 protein tyrosine kinase 2 beta (Ptk2b), mRNA [NM_172498]
A_51_P519420	NM_033321	8.85203	368	7.59259	373	9.4073	8.61731	Mus musculus purinergic receptor P2X, ligand-gated ion channel, 5 (P2rx5), mRNA [NM_033321]
A_52_P547662	NM_008772	6.80024	200	6.57596	228	6.35377	6.57666	Mus musculus purinergic receptor P2Y, G-protein coupled 1 (P2ry1), mRNA [NM_008772]
A_52_P587738	NM_008773	3.88746	1250	3.71733	1270	3.81318	3.80599	Mus musculus purinergic receptor P2Y, G-protein coupled 2 (P2ry2), mRNA [NM_008773]
A_51_P287635	NM_008773	5.25828	425	4.33678	453	4.7785	4.79119	Mus musculus purinergic receptor P2Y, G-protein coupled 2 (P2ry2), mRNA [NM_008773]
A_52_P643832	NM_008790	6.7076	1430	6.70498	1560	5.80562	6.40607	Mus musculus Purkinje cell protein 2 (L7) (Pcp2), mRNA [NM_008790]
A_51_P480578	NM_008797	2.08448	3610	2.12707	3860	2.29649	2.16935	Mus musculus pyruvate carboxylase (Pcx), mRNA [NM_008797]
A_51_P426276	NM_133667	2.37769	243	2.32588	268	2.15902	2.28753	Mus musculus pyruvate dehydrogenase kinase, isoenzyme 2 (Pdk2), mRNA [NM_133667]
A_51_P350453	NM_013743	2.61811	976	2.84709	1210	2.89866	2.78795	Mus musculus pyruvate dehydrogenase kinase, isoenzyme 4 (Pdk4), mRNA [NM_013743]
A_52_P138895	NM_153559	2.06258	322	2.16669	361	2.09682	2.1087	Mus musculus quiescin Q6-like 1 (Qscn6l1), mRNA [NM_153559]
A_51_P400816	NM_175543	8.17078	117	6.46983	100	9.61	8.08354	Mus musculus RAB11 family interacting protein 4 (class II) (Rab11fip4), mRNA [NM_175543]
A_51_P419117	NM_134050	7.36865	23800	6.98703	25500	7.12853	7.1614	Mus musculus RAB15, member RAS oncogene family (Rab15), mRNA [NM_134050]
A_52_P149577	NM_016899	9.32503	6030	8.36967	6950	8.73243	8.80905	Mus musculus RAB25, member RAS oncogene family (Rab25), mRNA [NM_016899]
A_52_P426740	NM_023635	2.90949	701	2.89197	880	2.99271	2.93139	Mus musculus RAB27A, member RAS oncogene family (Rab27a), mRNA [NM_023635]
A_52_P29615	NM_023635	3.6044	199	4.59735	217	4.47457	4.22544	Mus musculus RAB27A, member RAS oncogene family (Rab27a), mRNA [NM_023635]
A_52_P120719	NM_030554	2.32585	382	2.47855	468	2.42372	2.40937	Mus musculus RAB27b, member RAS oncogene family (Rab27b), mRNA [NM_030554]
A_52_P21595	NM_028238	6.19246	64.3	2.99003	61.7	3.44093	4.20781	Mus musculus Rab38, member of RAS oncogene family (Rab38), mRNA [NM_028238]
A_52_P594750	NM_021494	2.13019	373	2.11686	437	2.21562	2.15422	Mus musculus Rab6 interacting protein 1 (Rab6ip1), mRNA [NM_021494]
A_51_P470443	NM_145522	2.18595	736	2.11306	836	2.14381	2.14761	Mus musculus Rab9 effector protein with kelch motifs (Rabepk), mRNA [NM_145522]
A_52_P674374	NM_009047	7.19328	345	6.29539	419	7.95094	7.14654	Mus musculus rad and gem related GTP binding protein 1 (Rem1), mRNA [NM_009047]
A_51_P191909	NM_080726	7.26954	538	6.78289	621	6.27475	6.77573	Mus musculus rad and gem related GTP binding protein 2 (Rem2), mRNA [NM_080726]
A_52_P396271	NM_178256	2.21	22.1	4.26	42.6	2.02	2.83	Mus musculus RALBP1 associated Eps domain containing protein 2 (Reps2), mRNA [NM_178256]
A_52_P399846	NM_023146	7.39305	200	5.91381	212	7.17543	6.82743	Mus musculus RAN binding protein 17 (Ranbp17), mRNA [NM_023146]
A_51_P229244	NM_177721	3.23822	176	3.09311	230	3.73689	3.35607	Mus musculus RAN binding protein 6 (Ranbp6), mRNA [NM_177721]
A_52_P392255	NM_175930	5.53662	379	5.81373	446	4.94141	5.43059	Mus musculus Rap guanine nucleotide exchange factor (GEF) 5 (Rapgef5), mRNA [NM_175930]
A_51_P282930	NM_011281	2.55068	239	2.55878	262	2.23808	2.44918	Mus musculus RAR-related orphan receptor gamma (Rorc), mRNA [NM_011281]
A_52_P460703	NM_138956	5.29459	3030	5.11807	3420	4.85928	5.09064	Mus musculus Ras association (RalGDS/AF-6) domain family 3 (Rassf3), mRNA [NM_138956]
A_51_P491916	NM_028478	5.00779	497	4.29885	515	4.94323	4.74996	Mus musculus Ras association (RalGDS/AF-6) domain family 6 (Rassf6), mRNA [NM_028478]
A_52_P592466	NM_023275	5.46258	4450	5.54483	5410	5.39643	5.46795	Mus musculus ras homolog gene family, member J (Rhoj), mRNA [NM_023275]
A_51_P157193	NM_023275	7.61253	4980	8.06738	5910	7.60517	7.76169	Mus musculus ras homolog gene family, member J (Rhoj), mRNA [NM_023275]
A_52_P381846	NM_009025	2.01642	1900	2.00157	2060	2.00769	2.00856	Mus musculus RAS p21 protein activator 3 (Rasa3), mRNA [NM_009025]
A_51_P348433	NM_013832	2.9768	345	2.88418	358	2.74336	2.86811	Mus musculus RAS protein activator like 1 (GAP1 like) (Rasal1), mRNA [NM_013832]
A_51_P348665	NM_016894	2.5683	1060	2.40887	1150	2.45139	2.47618	Mus musculus receptor (calcitonin) activity modifying protein 1 (Ramp1), mRNA [NM_016894]
A_51_P362915	NM_172516	2.5033	90.4	2.3485	99.8	2.11118	2.32099	Mus musculus receptor interacting protein kinase 5 (Ripk5), mRNA [NM_172516]
A_51_P453446	NM_013845	5.41	54.1	7.24	72.4	6.18	6.27667	Mus musculus receptor tyrosine kinase-like orphan receptor 1 (Ror1), mRNA [NM_013845]
A_51_P234371	NM_013846	3.86439	64	4.45247	68	4.12086	4.14591	Mus musculus receptor tyrosine kinase-like orphan receptor 2 (Ror2), mRNA [NM_013846]
A_51_P491987	NM_019955	2.31028	7830	2.17305	8260	2.25825	2.24719	Mus musculus receptor-interacting serine-threonine kinase 3 (Ripk3), mRNA [NM_019955]
A_52_P505413	NM_023663	3.91361	2180	4.09717	2360	3.72157	3.91078	Mus musculus receptor-interacting serine-threonine kinase 4 (Ripk4), mRNA [NM_023663]
A_51_P157462	NM_009060	20.9	209	14.7	147	10.9	15.5	Mus musculus regucalcin (Rgn), mRNA [NM_009060]
A_51_P321847	NM_053271	16.5373	552	14.9899	660	17.6544	16.3939	Mus musculus regulating synaptic membrane exocytosis 2 (Rims2), mRNA [NM_053271]
A_52_P378968	NM_009061	5.4396	254	6.18058	353	5.52979	5.71665	Mus musculus regulator of G-protein signaling 2 (Rgs2), mRNA [NM_009061]
A_51_P419768	NM_009061	3.93831	16900	4.35356	20400	4.22021	4.17069	Mus musculus regulator of G-protein signaling 2 (Rgs2), mRNA [NM_009061]
A_51_P424690	NM_021374	2.90363	255	3.21818	291	3.07031	3.06404	Mus musculus regulator of G-protein signaling 20 (Rgs20), mRNA [NM_021374]
A_52_P325237	NM_015812	7.45	74.5	8.88	88.8	13.6	9.97667	Mus musculus regulator of G-protein signaling 6 (Rgs6), mRNA [NM_015812]
A_52_P255406	NM_178717	9.74	97.4	11.6	116	9.29	10.21	Mus musculus relaxin 3 receptor 1 (Rln3r1), mRNA [NM_178717]
A_51_P215242	NM_207105	3.09736	48.3	2.76596	67	4.42002	3.42778	Mus musculus response to metastatic cancers 1 (Rmcs1), mRNA [NM_207105]
A_51_P444264	NM_153457	13.6451	218	13.6296	228	20.1	15.7916	Mus musculus reticulon 1 (Rtn1), transcript variant 1, mRNA [NM_153457]
A_51_P450888	NM_022982	2.08163	104	2.05862	80.9	2.31055	2.15027	Mus musculus reticulon 4 receptor (Rtn4r), mRNA [NM_022982]
A_51_P256771	NM_009016	2.63425	1110	2.61413	1240	2.78557	2.67798	Mus musculus retinoic acid early transcript 1, alpha (Raet1a), mRNA [NM_009016]
A_52_P418791	NM_011254	15.3046	46200	16.5486	50200	13.4791	15.1108	Mus musculus retinol binding protein 1, cellular (Rbp1), mRNA [NM_011254]
A_51_P423484	NM_011254	8.38317	61600	8.20209	65400	8.18861	8.25796	Mus musculus retinol binding protein 1, cellular (Rbp1), mRNA [NM_011254]
A_52_P343627	NM_022020	54.3087	19700	52.9815	24000	54.5345	53.9416	Mus musculus retinol binding protein 7, cellular (Rbp7), mRNA [NM_022020]
A_51_P508899	NM_022020	20.2777	10500	19.3818	12900	18.9314	19.5303	Mus musculus retinol binding protein 7, cellular (Rbp7), mRNA [NM_022020]
A_52_P539161	NM_021557	3.08492	8170	2.97666	8930	3.11089	3.05749	Mus musculus retinol dehydrogenase 11 (Rdh11), mRNA [NM_021557]
A_51_P469160	NM_021557	2.85028	4810	2.97709	5510	2.90456	2.91064	Mus musculus retinol dehydrogenase 11 (Rdh11), mRNA [NM_021557]
A_51_P466364	NM_027667	2.91297	162	2.75398	184	2.63197	2.76631	Mus musculus Rho GTPase activating protein 19 (Arhgap19), mRNA [NM_027667]
A_52_P561746	NM_009707	2.52494	826	2.31378	844	2.35088	2.39653	Mus musculus Rho GTPase activating protein 6 (Arhgap6), mRNA [NM_009707]
A_52_P145482	NM_146061	3.18338	799	3.18044	855	3.57587	3.31323	Mus musculus Rho GTPase activating protein 8 (Arhgap8), mRNA [NM_146061]
A_52_P578723	NM_177379	2.3026	521	2.49585	616	2.30361	2.36735	Mus musculus Rho GTPase-activating protein (Grit), mRNA [NM_177379]
A_51_P478400	NM_008488	2.34443	3800	2.20173	3950	2.21217	2.25278	Mus musculus Rho guanine nucleotide exchange factor (GEF) 1 (Arhgef1), mRNA [NM_008488]
A_52_P626392	NM_172751	2.01462	116	2.22237	149	3.22401	2.487	Mus musculus Rho guanine nucleotide exchange factor (GEF) 10 (Arhgef10), mRNA [NM_172751]
A_52_P69506	NM_177566	4.71012	153	3.50023	117	3.48258	3.89764	Mus musculus Rho guanine nucleotide exchange factor (GEF) 15 (Arhgef15), mRNA [NM_177566]
A_52_P361081	XM_149562	7.01678	976	6.49811	1120	6.34277	6.61922	Mus musculus Rho guanine nucleotide exchange factor (GEF) 16, mRNA (cDNA clone IMAGE:4950667), with apparent retained intron [BC044805]
A_52_P577205	NM_027871	2.08617	1680	2.00452	1840	2.02659	2.03909	Mus musculus Rho guanine nucleotide exchange factor (GEF) 3 (Arhgef3), mRNA [NM_027871]
A_51_P380337	NM_027871	2.12925	2990	2.07442	3330	2.03452	2.0794	Mus musculus Rho guanine nucleotide exchange factor (GEF) 3 (Arhgef3), mRNA [NM_027871]
A_52_P382854	NM_172572	2.55847	1560	2.48659	1570	2.10287	2.38264	Mus musculus rhomboid, veinlet-like 6 (Drosophila) (Rhbdl6), mRNA [NM_172572]
A_51_P135012	NM_027897	2.12806	3380	2.22953	3890	2.22024	2.19261	Mus musculus rhophilin, Rho GTPase binding protein 2 (Rhpn2), mRNA [NM_027897]
A_51_P234330	NM_133641	2.71403	6780	2.61591	7080	2.51377	2.61457	Mus musculus rhotekin (Rtkn), mRNA [NM_133641]
A_52_P102630		2.59	25.9	5.53	55.3	4.19	4.10333	Mus musculus Rian mRNA, imprinted gene [AB063319]
A_51_P104392	NM_133982	18.5006	613	16.6941	738	18.6236	17.9395	Mus musculus ribonuclease P 25 subunit (human) (Rpp25), mRNA [NM_133982]
A_51_P349528	NM_029145	9.89317	140	9.53511	133	9.24712	9.55846	Mus musculus ribonuclease, RNase A family, 10 (non-active) (Rnase10), mRNA [NM_029145]
A_52_P507665	NM_025949	3.05681	815	3.66106	969	3.5292	3.41569	Mus musculus ribosomal protein S6 kinase polypeptide 6 (Rps6ka6), mRNA [NM_025949]
A_51_P216108	NM_146244	5.89203	188	5.59971	204	6.72781	6.07318	Mus musculus ribosomal protein S6 kinase-like 1 (Rps6kl1), mRNA [NM_146244]
A_52_P255250	NM_009543	2.43473	1350	2.60895	1540	2.58115	2.54161	Mus musculus ring finger protein 103 (Rnf103), mRNA [NM_009543]
A_51_P383320	NM_009543	2.34883	3830	2.3333	4250	2.3717	2.35128	Mus musculus ring finger protein 103 (Rnf103), mRNA [NM_009543]
A_51_P145772	NM_025525	2.32248	2450	2.49132	2860	2.436	2.4166	Mus musculus ring finger protein 113A (Rnf113a), mRNA [NM_025525]
A_52_P450045	NM_011276	2.08292	1230	2.06597	1330	2.31654	2.15514	Mus musculus ring finger protein 12 (Rnf12), mRNA [NM_011276]
A_52_P662591	NM_080563	11.4045	123	14.7	147	14.5	13.5348	Mus musculus ring finger protein 144 (Rnf144), mRNA [NM_080563]
A_51_P247637	NM_080563	10.8915	1540	10.4336	1710	11.5982	10.9744	Mus musculus ring finger protein 144 (Rnf144), mRNA [NM_080563]
A_52_P179333	NM_029965	2.15142	437	2.10032	494	2.02542	2.09239	Mus musculus ring finger protein 170 (Rnf170), mRNA [NM_029965]
A_52_P144032	NM_019733	2.24315	3880	2.15831	4000	2.25671	2.21939	Mus musculus RNA binding protein gene with multiple splicing (Rbpms), mRNA [NM_019733]
A_51_P419226	NM_025393	9.74061	608	11.3171	718	9.94794	10.3352	Mus musculus S100 calcium binding protein A14 (S100a14), mRNA [NM_025393]
A_51_P487175	NM_212441	3.47618	71.2	2.87086	51.8	6.8505	4.39918	Mus musculus SA rat hypertension-associated homolog (Sah), transcript variant 2, mRNA [NM_212441]
A_51_P137094	NM_015772	2.23731	914	2.10576	1010	2.23214	2.19174	Mus musculus sal-like 2 (Drosophila) (Sall2), mRNA [NM_015772]
A_52_P649224	NM_175155	2.23251	4420	2.18242	4570	2.12136	2.17876	Mus musculus SAM and SH3 domain containing 1 (Sash1), mRNA [NM_175155]
A_51_P245875	NM_175155	5.04	50.4	7.08	70.8	5.95	6.02333	Mus musculus SAM and SH3 domain containing 1 (Sash1), mRNA [NM_175155]
A_51_P193053		2.27604	355	2.36074	363	2.43121	2.356	Mus musculus Sang mRNA, complete cds. [AF085738]
A_52_P679966	NM_032008	2.42202	876	2.47804	1020	2.47673	2.45893	Mus musculus sarcolemma associated protein (Slmap), mRNA [NM_032008]
A_51_P401659	NM_010656	2.16694	2760	2.3592	3220	2.27506	2.26707	Mus musculus sarcospan (Sspn), mRNA [NM_010656]
A_51_P504991	NM_181542	2.37464	4510	2.40154	5220	2.39305	2.38974	Mus musculus schlafen 10 (Slfn10), mRNA [NM_181542]
A_51_P413359	NM_183201	7.28305	211	9.21716	295	9.65633	8.71885	Mus musculus schlafen 5 (Slfn5), mRNA [NM_183201]
A_52_P543489	NM_181545	4.1059	720	4.59824	814	5.33181	4.67865	Mus musculus schlafen 8 (Slfn8), mRNA [NM_181545]
A_51_P504988	NM_172796	3.68767	1390	3.66281	1540	3.64387	3.66478	Mus musculus schlafen 9 (Slfn9), mRNA [NM_172796]
A_51_P335460	NM_009132	21.8856	254	24.7165	313	25.9232	24.1751	Mus musculus scinderin (Scin), mRNA [NM_009132]
A_52_P460270	NM_024206	2.2867	1500	2.30408	1630	2.31834	2.30304	Mus musculus SEC13-like 1 (S. cerevisiae) (Sec13l1), mRNA [NM_024206]
A_52_P197223	NM_028777	3.07891	652	3.38754	737	3.50362	3.32336	Mus musculus SEC14-like 1 (S. cerevisiae) (Sec14l1), mRNA [NM_028777]
A_52_P197215	NM_028777	2.6866	1070	2.71783	1160	2.86243	2.75562	Mus musculus SEC14-like 1 (S. cerevisiae) (Sec14l1), mRNA [NM_028777]
A_52_P488427	NM_144520	2.29654	495	2.09131	548	2.13806	2.17531	Mus musculus SEC14-like 2 (S. cerevisiae) (Sec14l2), mRNA [NM_144520]
A_52_P650279	NM_016906	2.18479	9700	2.09368	10100	2.10349	2.12732	Mus musculus Sec61 alpha 1 subunit (S. cerevisiae) (Sec61a1), mRNA [NM_016906]
A_52_P201206	NM_027268	2.50859	1190	2.61382	1370	2.63809	2.58683	Mus musculus secernin 1 (Scrn1), mRNA [NM_027268]
A_51_P158598	NM_146027	2.10966	350	2.07597	393	2.63238	2.27267	Mus musculus secernin 2 (Scrn2), mRNA [NM_146027]
A_52_P564706	NM_013834	58.9	589	64.2294	737	53.1	58.7431	Mus musculus secreted frizzled-related sequence protein 1 (Sfrp1), mRNA [NM_013834]
A_51_P352296	NM_013834	8.80342	7900	8.5994	9220	8.31922	8.57401	Mus musculus secreted frizzled-related sequence protein 1 (Sfrp1), mRNA [NM_013834]
A_51_P520849	NM_009144	3.18869	7320	2.92425	7500	3.09993	3.07096	Mus musculus secreted frizzled-related sequence protein 2 (Sfrp2), mRNA [NM_009144]
A_51_P234359	NM_011328	4.68	46.8	7.56676	79.5	4.84	5.69559	Mus musculus secretin (Sct), mRNA [NM_011328]
A_51_P297346	NM_029153	3.63342	2110	3.71564	2480	3.65488	3.66798	Mus musculus secretory carrier membrane protein 1 (Scamp1), mRNA [NM_029153]
A_51_P217336	NM_029153	2.18652	6650	2.25459	7410	2.10865	2.18325	Mus musculus secretory carrier membrane protein 1 (Scamp1), mRNA [NM_029153]
A_52_P409731	NM_020270	2.39907	567	2.24881	601	2.39966	2.34918	Mus musculus secretory carrier membrane protein 5 (Scamp5), mRNA [NM_020270]
A_52_P375156	NM_020270	6.08114	435	6.49676	463	6.26208	6.27999	Mus musculus secretory carrier membrane protein 5 (Scamp5), mRNA [NM_020270]
A_52_P80965	NM_175400	5.4552	392	4.96601	450	4.67234	5.03118	Mus musculus selenophosphate synthetase 1 (Sephs1), mRNA [NM_175400]
A_52_P426698	NM_009153	10.7242	12800	10.175	13200	10.0568	10.3186	Mus musculus sema domain, immunoglobulin domain (Ig), short basic domain, secreted, (semaphorin) 3B (Sema3b), mRNA [NM_009153]
A_52_P649623	NM_028882	35.7493	1200	36.4833	1500	38.4929	36.9085	Mus musculus sema domain, immunoglobulin domain (Ig), short basic domain, secreted, (semaphorin) 3D (Sema3d), mRNA [NM_028882]
A_52_P26201	NM_018744	2.35457	34.9	3.16921	39.3	5.07	3.53126	Mus musculus sema domain, transmembrane domain (TM), and cytoplasmic domain, (semaphorin) 6A (Sema6a), mRNA [NM_018744]
A_51_P128010	NM_032542	8.05	80.5	9.65	96.5	6.39	8.03	Mus musculus seminal vesicle antigen-like 2 (Sval2), mRNA [NM_032542]
A_52_P21353	NM_213614	2.16038	1300	2.03282	1340	2.15807	2.11709	Mus musculus septin 5 (Sept5), mRNA [NM_213614]
A_51_P157112	NM_008458	6.3	63	10.5	105	9.02	8.60667	Mus musculus serine (or cysteine) proteinase inhibitor, clade A, member 3C (Serpina3c), mRNA [NM_008458]
A_51_P358012	NM_009253	13.1776	434	13.633	577	12.4163	13.0756	Mus musculus serine (or cysteine) proteinase inhibitor, clade A, member 3M (Serpina3m), mRNA [NM_009253]
A_51_P159453	NM_009252	6.1813	4830	5.62218	6160	5.53374	5.77907	Mus musculus serine (or cysteine) proteinase inhibitor, clade A, member 3N (Serpina3n), mRNA [NM_009252]
A_51_P438853	NM_025867	87.7103	1140	87.8976	1330	74.6998	83.4359	Mus musculus serine (or cysteine) proteinase inhibitor, clade B (ovalbumin), member 11 (Serpinb11), mRNA [NM_025867]
A_52_P639522	NM_011111	3.81041	428	4.06794	547	4.00269	3.96035	Mus musculus serine (or cysteine) proteinase inhibitor, clade B, member 2 (Serpinb2), mRNA [NM_011111]
A_51_P101146	NM_011111	5.41329	534	5.33789	631	5.38593	5.37904	Mus musculus serine (or cysteine) proteinase inhibitor, clade B, member 2 (Serpinb2), mRNA [NM_011111]
A_51_P187602	NM_009257	23.7608	3120	19.8008	3380	20.919	21.4935	Mus musculus serine (or cysteine) proteinase inhibitor, clade B, member 5 (Serpinb5), mRNA [NM_009257]
A_51_P268094	NM_009255	22.2504	3200	22.958	3560	21.4111	22.2065	Mus musculus serine (or cysteine) proteinase inhibitor, clade E, member 2 (Serpine2), mRNA [NM_009255]
A_51_P376238	NM_009776	12.647	1460	12.5464	1800	12.0659	12.4198	Mus musculus serine (or cysteine) proteinase inhibitor, clade G, member 1 (Serping1), mRNA [NM_009776]
A_51_P345593	NM_009269	2.12588	4550	2.10863	5030	2.01492	2.08315	Mus musculus serine palmitoyltransferase, long chain base subunit 1 (Sptlc1), mRNA [NM_009269]
A_52_P59916	NM_011479	3.78466	339	3.66736	418	4.37694	3.94299	Mus musculus serine palmitoyltransferase, long chain base subunit 2 (Sptlc2), mRNA [NM_011479]
A_51_P321331	NM_011479	2.29579	8470	2.42284	9960	2.27212	2.33025	Mus musculus serine palmitoyltransferase, long chain base subunit 2 (Sptlc2), mRNA [NM_011479]
A_52_P650453	NM_011463	6.49415	75.2	4.29011	66.9	2.02	4.26809	Mus musculus serine protease inhibitor, Kazal type 4 (Spink4), mRNA [NM_011463]
A_52_P509886	NM_016907	9.1131	6830	8.74826	7130	8.33721	8.73286	Mus musculus serine protease inhibitor, Kunitz type 1 (Spint1), mRNA [NM_016907]
A_51_P497350	NM_011464	8.27404	233	8.29499	291	9.43113	8.66672	Mus musculus serine protease inhibitor, Kunitz type 2 (Spint2), mRNA [NM_011464]
A_51_P372602	NM_183262	2.71627	285	2.32283	277	2.41482	2.48464	Mus musculus serine/threonine kinase 35 (Stk35), mRNA [NM_183262]
A_52_P320945	NM_172734	2.0566	3050	2.06796	3280	2.00394	2.04283	Mus musculus serine/threonine kinase 38 like (Stk38l), mRNA [NM_172734]
A_51_P519984	NM_172734	2.99272	2490	3.07105	2860	2.97079	3.01152	Mus musculus serine/threonine kinase 38 like (Stk38l), mRNA [NM_172734]
A_51_P183940	NM_016866	2.24288	16100	2.18042	17400	2.20013	2.20781	Mus musculus serine/threonine kinase 39, STE20/SPS1 homolog (yeast) (Stk39), mRNA [NM_016866]
A_51_P230347	NM_177774	2.12	21.2	5.11	51.1	2.28	3.17	Mus musculus serine-arginine repressor protein (Srrp), mRNA [NM_177774]
A_52_P605546	NM_030155	2.65336	155	2.71823	158	2.84234	2.73798	Mus musculus serologically defined colon cancer antigen 3 (Sdccag3), transcript variant 2, mRNA [NM_030155]
A_52_P293429	NM_080455	3.37	33.7	4.3	43	4.25	3.97333	Mus musculus serologically defined colon cancer antigen 33 like (Sdccag33l), mRNA [NM_080455]
A_52_P158431	NM_080455	23.1	231	27.3	273	23.4	24.6	Mus musculus serologically defined colon cancer antigen 33 like (Sdccag33l), mRNA [NM_080455]
A_51_P339380	NM_178391	2.31497	900	2.34441	952	2.31082	2.3234	Mus musculus SET domain and mariner transposase fusion gene (Setmar), mRNA [NM_178391]
A_52_P679434	NM_080793	4.46116	73.2	3.2958	57.4	5.2529	4.33662	Mus musculus SET domain-containing protein 7 (Set7), mRNA [NM_080793]
A_51_P162481	NM_133194	3.15113	280	2.68558	322	2.77357	2.87009	Mus musculus sex comb on midleg-like 2 (Drosophila) (Scml2), mRNA [NM_133194]
A_52_P519737	NM_172938	5.69	56.9	6.46	64.6	4.19293	5.44764	Mus musculus sex comb on midleg-like 4 (Drosophila) (Scml4), mRNA [NM_172938]
A_51_P338799	NM_172938	5.25	52.5	4.32	43.2	6.65	5.40667	Mus musculus sex comb on midleg-like 4 (Drosophila) (Scml4), mRNA [NM_172938]
A_51_P498558	NM_146028	4.98536	5750	4.73132	6310	4.67821	4.79829	Mus musculus SH3 and cysteine rich domain 2 (Stac2), mRNA [NM_146028]
A_51_P202596	NM_172628	3.51546	1470	3.13764	1500	3.19823	3.28378	Mus musculus SH3 domain and tetratricopeptide repeats 2 (Sh3tc2), mRNA [NM_172628]
A_52_P316933	NM_172507	4.54285	1200	5.20276	1410	4.79899	4.8482	Mus musculus SH3 domain binding glutamic acid-rich protein like 2 (Sh3bgrl2), mRNA [NM_172507]
A_52_P78373	NM_011366	2.35049	800	2.40592	911	2.73773	2.49805	Mus musculus SH3 domain protein 4 (Sh3d4), mRNA [NM_011366]
A_51_P340226	NM_013709	5.71264	2700	5.67708	3140	5.16664	5.51878	Mus musculus Sh3 domain YSC-like 1 (Sh3yl1), mRNA [NM_013709]
A_51_P498388	NM_145587	2.24706	1960	2.20772	2170	2.13358	2.19612	Mus musculus SH3-binding kinase 1 (Sbk1), mRNA [NM_145587]
A_51_P322871	NM_133816	2.74427	2670	2.603	2830	2.53943	2.6289	Mus musculus SH3-domain binding protein 4 (Sh3bp4), mRNA [NM_133816]
A_52_P356698	NM_013665	2.45421	541	2.4982	595	2.54562	2.49934	Mus musculus short stature homeobox 2 (Shox2), mRNA [NM_013665]
A_51_P195129	NM_015756	2.99789	395	2.97038	430	2.94156	2.96994	Mus musculus shroom (Shrm), mRNA [NM_015756]
A_51_P393310	NM_198034	21.7904	743	20.2754	833	20.5457	20.8705	Mus musculus SID1 transmembrane family, member 1 (Sidt1), mRNA [NM_198034]
A_51_P393305	NM_198034	5.97776	958	6.64727	1210	6.44072	6.35525	Mus musculus SID1 transmembrane family, member 1 (Sidt1), mRNA [NM_198034]
A_52_P70261	NM_009283	2.62306	5320	2.71786	6410	2.87657	2.73916	Mus musculus signal transducer and activator of transcription 1 (Stat1), mRNA [NM_009283]
A_52_P70255	NM_009283	2.55452	8640	2.56216	9680	2.74115	2.61928	Mus musculus signal transducer and activator of transcription 1 (Stat1), mRNA [NM_009283]
A_51_P225808	NM_019963	2.48926	1820	2.34351	1840	2.5499	2.46089	Mus musculus signal transducer and activator of transcription 2 (Stat2), mRNA [NM_019963]
A_52_P132761	NM_009284	2.58728	240	2.01467	241	2.2013	2.26775	Mus musculus signal transducer and activator of transcription 6 (Stat6), mRNA [NM_009284]
A_52_P515423	NM_019667	2.11888	2700	2.10223	3020	2.07198	2.0977	Mus musculus signal transducing adaptor molecule (SH3 domain and ITAM motif) 2 (Stam2), mRNA [NM_019667]
A_51_P208145	NM_021882	2.13369	140	2.85661	182	2.03791	2.34273	Mus musculus silver (Si), mRNA [NM_021882]
A_52_P597461	NM_011386	3.40503	658	4.64579	713	3.42635	3.82572	Mus musculus SKI-like (Skil), mRNA [NM_011386]
A_52_P507578	NM_030710	2.62523	47.9	3.07725	44.5	2.39	2.69749	Mus musculus SLAM family member 6 (Slamf6), mRNA [NM_030710]
A_51_P315980	NM_029273	4.06	40.6	5.62	56.2	2.79	4.15667	Mus musculus SLIT and NTRK-like family, member 5 (Slitrk5), mRNA [NM_029273]
A_51_P469951	NM_153070	2.19769	2540	2.2329	2920	2.10917	2.17992	Mus musculus SLIT-ROBO Rho GTPase activating protein 3 (Srgap3), transcript variant 2, mRNA [NM_153070]
A_52_P354390	NM_013670	10.1844	3860	9.8236	4100	10.614	10.2073	Mus musculus small nuclear ribonucleoprotein N (Snrpn), mRNA [NM_013670]
A_51_P168862	NM_013670	10.6755	2120	11.0916	2420	11.4407	11.0693	Mus musculus small nuclear ribonucleoprotein N (Snrpn), mRNA [NM_013670]
A_51_P270274	NM_025695	2.12407	829	2.31896	973	2.49421	2.31241	Mus musculus SMC6 structural maintenance of chromosomes 6-like 1 (yeast), mRNA (cDNA clone IMAGE:6308536), complete cds. [BC048790]
A_52_P632617	NM_175491	3.2364	143	3.13683	138	3.4374	3.27021	Mus musculus Smith-Magenis syndrome chromosome region, candidate 8 homolog (human) (Smcr8), mRNA [NM_175491]
A_51_P165087	NM_011427	3.03162	6870	2.82726	6700	2.8378	2.8989	Mus musculus snail homolog 1 (Drosophila) (Snai1), mRNA [NM_011427]
A_51_P171347	NM_172937	2.13368	156	2.52277	170	2.1439	2.26678	Mus musculus SNF2 histone linker PHD RING helicase (Shprh), mRNA [NM_172937]
A_52_P262080	NM_033174	7.82493	1850	7.55217	2010	7.39182	7.58964	Mus musculus SNRPN upstream reading frame (Snurf), mRNA [NM_033174]
A_51_P492787	XM_196271	3.7	37	5.19	51.9	3.89	4.26	Mus musculus sodium channel 25 mRNA, complete cds. [L42338]
A_51_P509551	XM_619757	3.51288	83.3	2.96941	70.5	4.33684	3.60638	Mus musculus sodium channel 3 mRNA, complete cds. [L42339]
A_51_P213691	NM_011324	4.91733	239	4.92465	232	4.85377	4.89859	Mus musculus sodium channel, nonvoltage-gated, type I, alpha (Scnn1a), mRNA [NM_011324]
A_52_P353478	NM_009135	9.95	99.5	14.1	141	11.5	11.85	Mus musculus sodium channel, voltage-gated, type VII, alpha (Scn7a), mRNA [NM_009135]
A_52_P168496	NM_011393	3.46989	43.1	5.94068	60.1	3.51	4.30685	Mus musculus solute carrier family 1 (glial high affinity glutamate transporter), member 2 (Slc1a2), mRNA [NM_011393]
A_52_P637988	NM_009199	40.3986	1740	42.7814	1920	39.4556	40.8786	Mus musculus solute carrier family 1 (neuronal/epithelial high affinity glutamate transporter, system Xag), member 1 (Slc1a1), mRNA [NM_009199]
A_51_P110759	NM_009199	20.0902	1150	21.2602	1290	18.8214	20.0573	Mus musculus solute carrier family 1 (neuronal/epithelial high affinity glutamate transporter, system Xag), member 1 (Slc1a1), mRNA [NM_009199]
A_51_P173678	NM_029415	26.539	802	22.3165	936	28.5117	25.789	Mus musculus solute carrier family 10 (sodium/bile acid cotransporter family), member 6 (Slc10a6), mRNA [NM_029415]
A_51_P476618	NM_134251	3.7141	299	3.74384	347	4.15165	3.86986	Mus musculus solute carrier family 12 (potassium/chloride transporters), member 8 (Slc12a8), mRNA [NM_134251]
A_52_P426605	NM_021301	22.9714	697	21.8194	802	24.5128	23.1012	Mus musculus solute carrier family 15 (H+/peptide transporter), member 2 (Slc15a2), mRNA [NM_021301]
A_51_P267278	NM_021301	45.046	1140	53.2094	1340	43.2356	47.1637	Mus musculus solute carrier family 15 (H+/peptide transporter), member 2 (Slc15a2), mRNA [NM_021301]
A_51_P489720	NM_153081	8.65245	5930	8.22536	5750	8.01334	8.29705	Mus musculus solute carrier family 16 (monocarboxylic acid transporters), member 11 (Slc16a11), mRNA [NM_153081]
A_51_P221031	NM_172838	12.7	127	14.2	142	9.99	12.2967	Mus musculus solute carrier family 16 (monocarboxylic acid transporters), member 12 (Slc16a12), mRNA [NM_172838]
A_51_P352324	NM_009197	17.8479	1300	15.8929	1370	18.4241	17.3883	Mus musculus solute carrier family 16 (monocarboxylic acid transporters), member 2 (Slc16a2), mRNA [NM_009197]
A_51_P144090	NM_030696	2.63127	11800	2.47324	12300	2.8361	2.64687	Mus musculus solute carrier family 16 (monocarboxylic acid transporters), member 3 (Slc16a3), mRNA [NM_030696]
A_51_P466633	NM_011391	71.8	718	88.873	896	73.8	78.1576	Mus musculus solute carrier family 16 (monocarboxylic acid transporters), member 7 (Slc16a7), mRNA [NM_011391]
A_51_P203620	NM_153054	3.26	32.6	4.91541	55	6.17	4.7818	Mus musculus solute carrier family 18 (vesicular monoamine), member 1 (Slc18a1), mRNA [NM_153054]
A_52_P237792	NM_031196	2.05293	155	2.20887	187	2.24698	2.16959	Mus musculus solute carrier family 19 (sodium/hydrogen exchanger), member 1 (Slc19a1), mRNA [NM_031196]
A_51_P382912	NM_130451	3.31788	732	3.29077	833	3.78569	3.46478	Mus musculus solute carrier family 2 (facilitated glucose transporter), member 10 (Slc2a10), mRNA [NM_130451]
A_52_P520507	NM_015747	2.47006	268	2.09009	263	2.57883	2.37966	Mus musculus solute carrier family 20, member 1 (Slc20a1), mRNA [NM_015747]
A_51_P111907	NM_021551	3.13983	181	2.69862	182	3.84524	3.2279	Mus musculus solute carrier family 22 (organic cation transporter), member 17 (Slc22a17), mRNA [NM_021551]
A_51_P111902	NM_021551	2.37286	57.4	3.15665	68.9	3.11437	2.88129	Mus musculus solute carrier family 22 (organic cation transporter), member 17 (Slc22a17), mRNA [NM_021551]
A_51_P510437	NM_011017	2.65638	205	2.80192	250	2.33925	2.59918	Mus musculus solute carrier family 25 (mitochondrial carrier ornithine transporter), member 15 (Slc25a15), mRNA [NM_011017]
A_51_P350922	NM_153150	2.26658	6590	2.27071	7440	2.27932	2.2722	Mus musculus solute carrier family 25 (mitochondrial carrier, citrate transporter), member 1 (Slc25a1), mRNA [NM_153150]
A_52_P274591	NM_181328	3.90105	410	3.59322	446	4.39375	3.96267	Mus musculus solute carrier family 25 (mitochondrial carrier, palmitoylcarnitine transporter), member 29 (Slc25a29), mRNA [NM_181328]
A_51_P288479	NM_181328	3.20456	835	2.93471	859	2.99428	3.04452	Mus musculus solute carrier family 25 (mitochondrial carrier, palmitoylcarnitine transporter), member 29 (Slc25a29), mRNA [NM_181328]
A_52_P359088	NM_146118	2.29832	279	2.26909	291	2.12357	2.23033	Mus musculus solute carrier family 25 (mitochondrial carrier, phosphate carrier), member 25 (Slc25a25), mRNA [NM_146118]
A_51_P363905	NM_025877	2.63744	225	2.81813	226	3.09712	2.8509	Mus musculus solute carrier family 25 (mitochondrial carrier; phosphate carrier), member 23 (Slc25a23), mRNA [NM_025877]
A_52_P436447	NM_028048	9.95016	1060	10.3331	1160	9.85207	10.0451	Mus musculus solute carrier family 25, member 35 (Slc25a35), mRNA [NM_028048]
A_52_P83905	NM_007885	3.09607	1050	3.11727	1160	3.03391	3.08242	Mus musculus solute carrier family 26 (sulfate transporter), member 2 (Slc26a2), mRNA [NM_007885]
A_52_P258557	NM_177243	9.23	92.3	10.9	109	10.576	10.2353	Mus musculus solute carrier family 26, member 9 (Slc26a9), mRNA [NM_177243]
A_52_P61854	NM_011989	2.06844	1870	2.0219	2060	2.07698	2.05577	Mus musculus solute carrier family 27 (fatty acid transporter), member 4 (Slc27a4), mRNA [NM_011989]
A_51_P408609	NM_011989	2.51665	170	2.2658	190	2.24045	2.34097	Mus musculus solute carrier family 27 (fatty acid transporter), member 4 (Slc27a4), mRNA [NM_011989]
A_52_P610987	NM_022317	48.5059	2350	44.3517	2680	40.0969	44.3182	Mus musculus solute carrier family 28 (sodium-coupled nucleoside transporter), member 3 (Slc28a3), mRNA [NM_022317]
A_51_P147572	NM_022317	41.8	418	53.2	532	45.3	46.7667	Mus musculus solute carrier family 28 (sodium-coupled nucleoside transporter), member 3 (Slc28a3), mRNA [NM_022317]
A_51_P289836	NM_022880	3.28737	19100	3.21682	21700	2.98472	3.16297	Mus musculus solute carrier family 29 (nucleoside transporters), member 1 (Slc29a1), mRNA [NM_022880]
A_52_P103940	NM_023596	4.92388	332	5.5314	378	4.74	5.06509	Mus musculus solute carrier family 29 (nucleoside transporters), member 3 (Slc29a3), mRNA [NM_023596]
A_51_P185465	NM_023596	2.92739	834	2.87558	905	2.75748	2.85348	Mus musculus solute carrier family 29 (nucleoside transporters), member 3 (Slc29a3), mRNA [NM_023596]
A_51_P512157	NM_144798	2.43433	1050	2.46993	1120	2.46375	2.456	Mus musculus solute carrier family 30 (zinc transporter), member 6 (Slc30a6), mRNA [NM_144798]
A_52_P32402	NM_025286	2.08507	932	2.19743	1050	2.31239	2.1983	Mus musculus solute carrier family 31, member 2 (Slc31a2), mRNA [NM_025286]
A_52_P255099	NM_011402	6.85	68.5	4.55945	52.3	6.73577	6.04841	Mus musculus solute carrier family 34 (sodium phosphate), member 2 (Slc34a2), mRNA [NM_011402]
A_51_P221256	NM_011402	6.09	60.9	4.92	49.2	3.06	4.69	Mus musculus solute carrier family 34 (sodium phosphate), member 2 (Slc34a2), mRNA [NM_011402]
A_52_P618379	NM_028756	2.60457	1190	2.34192	1280	2.43801	2.4615	Mus musculus solute carrier family 35, member A5 (Slc35a5), mRNA [NM_028756]
A_52_P144062	NM_211358	3.25881	119	3.64573	150	4.12928	3.67794	Mus musculus solute carrier family 35, member C1 (Slc35c1), transcript variant 1, mRNA [NM_211358]
A_52_P26299	NM_178675	85.6	856	99.4	994	87.8	90.9333	Mus musculus solute carrier family 35, member F1 (Slc35f1), mRNA [NM_178675]
A_51_P207183	NM_178675	59.2	592	61.8	618	50.7	57.2333	Mus musculus solute carrier family 35, member F1 (Slc35f1), mRNA [NM_178675]
A_51_P215489	NM_153062	3.24739	1600	3.27739	1830	3.17282	3.23253	Mus musculus solute carrier family 37 (glycerol-3-phosphate transporter), member 1 (Slc37a1), mRNA [NM_153062]
A_52_P485939	NM_026228	4.01789	1280	4.59677	1580	4.56379	4.39282	Mus musculus solute carrier family 39 (metal ion transporter), member 8 (Slc39a8), mRNA [NM_026228]
A_51_P334093	NM_026228	7.25304	215	6.27527	366	6.94212	6.82348	Mus musculus solute carrier family 39 (metal ion transporter), member 8 (Slc39a8), mRNA [NM_026228]
A_51_P324110	NM_144808	3.49376	929	3.36467	1030	3.312	3.39014	Mus musculus solute carrier family 39 (zinc transporter), member 14 (Slc39a14), mRNA [NM_144808]
A_51_P273800	NM_018760	3.51722	1140	3.80953	1290	3.30279	3.54318	Mus musculus solute carrier family 4 (anion exchanger), member 4 (Slc4a4), mRNA [NM_018760]
A_51_P412468	XM_194050	7.5404	511	7.18661	472	6.69351	7.14017	Mus musculus solute carrier family 4, sodium bicarbonate transporter-like, member 11, mRNA (cDNA clone IMAGE:4977622), with apparent retained intron [BC036154]
A_51_P362483	XM_130259	4.16887	736	4.08568	781	4.42211	4.22556	Mus musculus solute carrier family 43, member 1, mRNA (cDNA clone MGC:59491 IMAGE:6330614), complete cds. [BC053747]
A_51_P112762	NM_017391	3.01683	68.9	2.40545	105	3.15279	2.85836	Mus musculus solute carrier family 5 (inositol transporters), member 3 (Slc5a3), mRNA [NM_017391]
A_51_P107315	NM_145423	13.1	131	15.5	155	13.9	14.1667	Mus musculus solute carrier family 5 (iodide transporter), member 8 (Slc5a8), mRNA [NM_145423]
A_51_P304607	NM_145551	10.763	789	11.3046	840	11.172	11.0799	Mus musculus solute carrier family 5 (sodium/glucose cotransporter), member 9 (Slc5a9), mRNA [NM_145551]
A_52_P501816	NM_020049	34.7	347	40.7	407	35.9	37.1	Mus musculus solute carrier family 6 (neurotransmitter transporter), member 14 (Slc6a14), mRNA [NM_020049]
A_51_P136188	NM_020049	40.9521	818	49.6593	916	44.9654	45.1923	Mus musculus solute carrier family 6 (neurotransmitter transporter), member 14 (Slc6a14), mRNA [NM_020049]
A_52_P42175	NM_148931	9.8	98	7.76	77.6	6.4	7.98667	Mus musculus solute carrier family 6 (neurotransmitter transporter, glycine), member 5 (Slc6a5), mRNA [NM_148931]
A_51_P129502	NM_011990	2.04042	127	3.23881	180	2.1405	2.47324	Mus musculus solute carrier family 7 (cationic amino acid transporter, y+ system), member 11 (Slc7a11), mRNA [NM_011990]
A_52_P311597	NM_144852	8.52768	612	7.91368	623	7.76619	8.06918	Mus musculus solute carrier family 7 (cationic amino acid transporter, y+ system), member 4 (Slc7a4), mRNA [NM_144852]
A_52_P85791	NM_177353	8.8	88	9.06	90.6	7.49	8.45	Mus musculus solute carrier family 9 (sodium/hydrogen exchanger), isoform 7 (Slc9a7), mRNA [NM_177353]
A_51_P110088	NM_177353	15.4536	230	15.0631	242	16.6088	15.7085	Mus musculus solute carrier family 9 (sodium/hydrogen exchanger), isoform 7 (Slc9a7), mRNA [NM_177353]
A_52_P542496	NM_130861	17.3197	1960	18.3186	2280	16.489	17.3758	Mus musculus solute carrier organic anion transporter family, member 1a5 (Slco1a5), mRNA [NM_130861]
A_51_P271200	NM_130861	29.1919	2120	27.4161	2410	27.2506	27.9529	Mus musculus solute carrier organic anion transporter family, member 1a5 (Slco1a5), mRNA [NM_130861]
A_51_P315931	NM_033314	3.83215	2000	3.51088	2000	3.49739	3.61347	Mus musculus solute carrier organic anion transporter family, member 2a1 (Slco2a1), mRNA [NM_033314]
A_52_P590396	NM_019972	9.4187	731	10.0653	812	9.82176	9.76858	Mus musculus sortilin 1 (Sort1), mRNA [NM_019972]
A_52_P568257	NM_019972	14.0408	1830	13.0896	2030	13.9532	13.6946	Mus musculus sortilin 1 (Sort1), mRNA [NM_019972]
A_51_P517145	NM_019972	9.05377	1370	8.45033	1530	8.10858	8.53756	Mus musculus sortilin 1 (Sort1), mRNA [NM_019972]
A_51_P423456	NM_019972	7.04367	1890	6.27141	2060	6.44474	6.58661	Mus musculus sortilin 1 (Sort1), mRNA [NM_019972]
A_51_P161429	NM_028965	2.28514	490	2.06547	512	2.27358	2.20806	Mus musculus sorting nexin 11 (Snx11), mRNA [NM_028965]
A_52_P392721	NM_001014973	2.54189	3210	2.49802	3510	2.32008	2.45333	Mus musculus sorting nexin 13 (Snx13), mRNA [NM_001014973]
A_51_P264884	NM_172277	2.12072	276	2.18495	335	2.93513	2.4136	Mus musculus sorting nexin 8 (Snx8), mRNA [NM_172277]
A_52_P76988	NM_030220	2.38323	80.7	2.25792	94.9	2.20991	2.28369	Mus musculus Sp2 transcription factor (Sp2), mRNA [NM_030220]
A_52_P646762	NM_022315	2.35139	2100	2.38933	2260	2.58601	2.44224	Mus musculus SPARC related modular calcium binding 2 (Smoc2), mRNA [NM_022315]
A_51_P213045	NM_022315	2.78371	1080	2.84358	1140	3.12148	2.91625	Mus musculus SPARC related modular calcium binding 2 (Smoc2), mRNA [NM_022315]
A_52_P221756	NM_052994	6.7588	83.3	5.91149	108	7.57034	6.74688	Mus musculus sparc/osteonectin, cwcv and kazal-like domains proteoglycan 2 (Spock2), mRNA [NM_052994]
A_51_P324228	NM_009122	6.3234	1820	5.77027	2020	5.90664	6.0001	Mus musculus special AT-rich sequence binding protein 1 (Satb1), mRNA [NM_009122]
A_52_P672338	NM_013675	13.8368	554	15.1233	566	15.1386	14.6996	Mus musculus spectrin beta 1 (Spnb1), mRNA [NM_013675]
A_52_P490012	NM_013675	17.4655	555	17.995	624	17.6695	17.71	Mus musculus spectrin beta 1 (Spnb1), mRNA [NM_013675]
A_51_P452371	NM_013675	9.27121	776	8.7182	841	8.86564	8.95168	Mus musculus spectrin beta 1 (Spnb1), mRNA [NM_013675]
A_51_P403799	NM_021287	8.45447	1030	7.99433	1110	7.93729	8.1287	Mus musculus spectrin beta 3 (Spnb3), mRNA [NM_021287]
A_52_P131891	NM_017407	2.49187	1020	2.53676	1180	2.35594	2.46152	Mus musculus sperm associated antigen 5 (Spag5), mRNA [NM_017407]
A_52_P673613	NM_029343	5.59	55.9	5.11228	66.6	5.4	5.36743	Mus musculus spermatogenesis associated 9 (Spata9), mRNA [NM_029343]
A_51_P212980	NM_029343	9.15069	345	9.15656	404	9.92423	9.41049	Mus musculus spermatogenesis associated 9 (Spata9), mRNA [NM_029343]
A_51_P277075	NM_027650	7.51	75.1	12	120	6.51	8.67333	Mus musculus spermatogenesis associated glutamate (E)-rich protein 3 (Speer3), mRNA [NM_027650]
A_51_P372826	NM_145533	3.00822	11400	2.87894	12100	2.73658	2.87458	Mus musculus spermine oxidase (Smox), mRNA [NM_145533]
A_52_P400436	NM_025367	3.66181	1770	3.67876	2020	3.82235	3.72097	Mus musculus sphingosine kinase 1 (Sphk1), transcript variant 2, mRNA [NM_025367]
A_51_P501248	NM_025367	4.86308	9960	4.73786	11000	5.07175	4.8909	Mus musculus sphingosine kinase 1 (Sphk1), transcript variant 2, mRNA [NM_025367]
A_51_P267169	NM_001004173	3.25171	159	3.69177	189	3.52204	3.48851	Mus musculus sphingosine-1-phosphate phosphotase 2 (Sgpp2), mRNA [NM_001004173]
A_52_P282838	NM_001005370	2.95735	180	2.60713	192	2.73151	2.76533	Mus musculus spindlin-like (Spin2), mRNA [NM_001005370]
A_51_P279197	NM_009124	2.62283	109	3.21567	150	2.3262	2.72156	Mus musculus spinocerebellar ataxia 1 homolog (human) (Sca1), mRNA [NM_009124]
A_51_P490136	NM_011896	2.75734	5960	2.7962	6510	2.62133	2.72495	Mus musculus sprouty homolog 1 (Drosophila) (Spry1), mRNA [NM_011896]
A_52_P204311	NM_011898	3.19329	145	3.11103	175	3.02286	3.10906	Mus musculus sprouty homolog 4 (Drosophila) (Spry4), mRNA [NM_011898]
A_52_P637689	NM_033524	2.45644	1730	2.46409	2010	2.33489	2.41847	Mus musculus sprouty protein with EVH-1 domain 1, related sequence (Spred1), mRNA [NM_033524]
A_51_P422996	NM_033524	2.96786	877	3.06309	1010	2.92091	2.98396	Mus musculus sprouty protein with EVH-1 domain 1, related sequence (Spred1), mRNA [NM_033524]
A_52_P452697	NM_033523	2.68008	1090	2.46767	1150	2.41371	2.52048	Mus musculus sprouty-related, EVH1 domain containing 2 (Spred2), mRNA [NM_033523]
A_52_P659312	NM_145134	12.2493	2800	11.5885	3170	12.3759	12.0712	Mus musculus SPRY domain-containing SOCS box 4 (Ssb4), mRNA [NM_145134]
A_51_P450487	NM_009270	2.76995	49900	2.6795	50700	2.64189	2.69711	Mus musculus squalene epoxidase (Sqle), mRNA [NM_009270]
A_51_P243914	NM_018773	2.45948	13700	2.66634	15800	2.55909	2.56164	Mus musculus src family associated phosphoprotein 2 (Scap2), mRNA [NM_018773]
A_51_P169714	XM_125779	2.78589	48.6	4.18208	86.3	6.0621	4.34336	Mus musculus src homology 2 domain-containing transforming protein C2, mRNA (cDNA clone MGC:69726 IMAGE:6417908), complete cds. [BC059866]
A_52_P192625	XM_128139	20.456	512	27.3493	514	23.6077	23.8043	Mus musculus SRY-box containing gene 10, mRNA (cDNA clone MGC:32314 IMAGE:5027211), complete cds. [BC023356]
A_51_P346704	XM_128139	11.041	12500	10.6084	13000	10.3634	10.6709	Mus musculus SRY-box containing gene 10, mRNA (cDNA clone MGC:32314 IMAGE:5027211), complete cds. [BC023356]
A_52_P608516	NM_009234	2.8915	159	2.17064	149	2.26871	2.44362	Mus musculus SRY-box containing gene 11 (Sox11), mRNA [NM_009234]
A_51_P520917	NM_011439	7.78622	551	8.22607	553	7.43146	7.81458	Mus musculus SRY-box containing gene 13 (Sox13), mRNA [NM_011439]
A_52_P326502	NM_177753	5.28279	220	4.27473	212	4.68342	4.74698	Mus musculus SRY-box containing gene 21 (Sox21), mRNA [NM_177753]
A_52_P475356	NM_011445	18.7756	255	20.7203	386	21.7975	20.4311	Mus musculus SRY-box containing gene 6 (Sox6), transcript variant 1, mRNA [NM_011445]
A_52_P394652	NM_011445	6.88	68.8	9.05	90.5	7.24	7.72333	Mus musculus SRY-box containing gene 6 (Sox6), transcript variant 1, mRNA [NM_011445]
A_52_P282171	NM_011445	30.1	301	33.2214	364	32.7	32.0071	Mus musculus SRY-box containing gene 6 (Sox6), transcript variant 1, mRNA [NM_011445]
A_52_P269672	NM_011447	13.7304	354	14.8842	405	16.5399	15.0515	Mus musculus SRY-box containing gene 8 (Sox8), mRNA [NM_011447]
A_52_P269667	NM_011447	6.68238	105	4.87024	81.1	6.24949	5.93403	Mus musculus SRY-box containing gene 8 (Sox8), mRNA [NM_011447]
A_51_P451606	NM_011448	3.84149	353	3.04988	355	3.34914	3.4135	Mus musculus SRY-box containing gene 9 (Sox9), mRNA [NM_011448]
A_52_P648738	NM_009180	10.7959	930	10.8457	1040	9.92842	10.5233	Mus musculus ST6 (alpha-N-acetyl-neuraminyl-2,3-beta-galactosyl-1,3)-N-acetylgalactosaminide alpha-2,6-sialyltransferase 2 (St6galnac2), mRNA [NM_009180]
A_52_P577819	NM_009180	7.26064	228	6.65771	194	7.13745	7.0186	Mus musculus ST6 (alpha-N-acetyl-neuraminyl-2,3-beta-galactosyl-1,3)-N-acetylgalactosaminide alpha-2,6-sialyltransferase 2 (St6galnac2), mRNA [NM_009180]
A_51_P112627	NM_009180	10.4511	4780	9.95375	5020	9.91681	10.1072	Mus musculus ST6 (alpha-N-acetyl-neuraminyl-2,3-beta-galactosyl-1,3)-N-acetylgalactosaminide alpha-2,6-sialyltransferase 2 (St6galnac2), mRNA [NM_009180]
A_52_P149380	NM_145838	14.2645	2010	12.1795	2380	12.6553	13.0331	Mus musculus ST8 alpha-N-acetyl-neuraminide alpha-2,8-sialyltransferase 6 (st8sia6), mRNA [NM_145838]
A_51_P471791	NM_145838	203.558	8580	213.798	10100	251.621	222.992	Mus musculus ST8 alpha-N-acetyl-neuraminide alpha-2,8-sialyltransferase 6 (st8sia6), mRNA [NM_145838]
A_51_P191520	NM_019990	3.59789	2700	3.67217	3070	3.51713	3.59573	Mus musculus START domain containing 10 (Stard10), mRNA [NM_019990]
A_51_P191519	NM_019990	3.31144	6420	3.4642	7080	3.37018	3.38194	Mus musculus START domain containing 10 (Stard10), mRNA [NM_019990]
A_51_P251129	NM_199018	3.81758	1340	3.99772	1430	3.80116	3.87215	Mus musculus START domain containing 8 (Stard8), mRNA [NM_199018]
A_51_P194249	NM_019675	2.44691	116	2.9332	147	2.65353	2.67788	Mus musculus stathmin-like 4 (Stmn4), mRNA [NM_019675]
A_51_P143893	NM_054098	2.94155	36	7.01	70.1	5.03	4.99385	Mus musculus STEAP family member 4 (Steap4), mRNA [NM_054098]
A_52_P682382	NM_009127	12.7278	91300	10.0712	92000	9.78501	10.8614	Mus musculus stearoyl-Coenzyme A desaturase 1 (Scd1), mRNA [NM_009127]
A_51_P129464	NM_009128	2.26938	93400	2.09668	94200	2.14914	2.17174	Mus musculus stearoyl-Coenzyme A desaturase 2 (Scd2), mRNA [NM_009128]
A_52_P487686	NM_001001332	7.07	70.7	4.25	42.5	2.89	4.73667	Mus musculus stefin A1 (Stfa1), mRNA [NM_001001332]
A_51_P384894	NM_001001332	10.8	108	6.63851	79.1	7.59	8.34284	Mus musculus stefin A1 (Stfa1), mRNA [NM_001001332]
A_51_P377526	NM_009293	2.63655	1710	2.72923	1940	2.73465	2.70014	Mus musculus steroid sulfatase (Sts), mRNA [NM_009293]
A_51_P401921	NM_011480	3.34229	36000	3.16566	38800	3.08343	3.19713	Mus musculus sterol regulatory element binding factor 1 (Srebf1), mRNA [NM_011480]
A_51_P209372	NM_025436	2.31036	30100	2.32157	32300	2.32922	2.32038	Mus musculus sterol-C4-methyl oxidase-like (Sc4mol), mRNA [NM_025436]
A_51_P418056	NM_172769	3.76265	10900	3.76951	11700	3.70617	3.74611	Mus musculus sterol-C5-desaturase (fungal ERG3, delta-5-desaturase) homolog (S. cerevisae) (Sc5d), mRNA [NM_172769]
A_52_P437337	NM_175162	9.85543	427	8.1899	451	10.1086	9.38463	Mus musculus storkhead box 2 (Stox2), mRNA [NM_175162]
A_51_P441970	NM_175162	5.32644	508	5.80007	522	5.38851	5.50501	Mus musculus storkhead box 2 (Stox2), mRNA [NM_175162]
A_51_P103144	NM_013797	3.06	30.6	7.46	74.6	2.74	4.42	Mus musculus strain CAST [AY195869]
A_52_P334191	NM_018754	6.89552	877	7.16219	974	6.92654	6.99475	Mus musculus stratifin (Sfn), mRNA [NM_018754]
A_51_P213940	NM_018754	7.21067	550	8.05252	650	7.69653	7.65324	Mus musculus stratifin (Sfn), mRNA [NM_018754]
A_51_P252061	NM_011500	4.29765	318	3.81599	374	4.42516	4.1796	Mus musculus striatin, calmodulin binding protein (Strn), mRNA [NM_011500]
A_51_P142744	NM_172294	9.05713	2470	8.73243	2730	8.63858	8.80938	Mus musculus sulfatase 1 (Sulf1), mRNA [NM_172294]
A_52_P193925	NM_028072	2.5429	17000	2.54925	19300	2.4912	2.52778	Mus musculus sulfatase 2 (Sulf2), mRNA [NM_028072]
A_51_P133229	NM_028072	2.64346	15500	2.66468	17700	2.52962	2.61259	Mus musculus sulfatase 2 (Sulf2), mRNA [NM_028072]
A_51_P321341	NM_133670	19.5819	453	17.0393	553	25.6032	20.7415	Mus musculus sulfotransferase family 1A, phenol-preferring, member 1 (Sult1a1), mRNA [NM_133670]
A_51_P493649	NM_023135	4.3	43	6.32	63.2	3.69	4.77	Mus musculus sulfotransferase family 1E, member 1 (Sult1e1), mRNA [NM_023135]
A_51_P403170	NM_017465	4.65834	480	4.63125	568	4.40409	4.56456	Mus musculus sulfotransferase family, cytosolic, 2B, member 1 (Sult2b1), mRNA [NM_017465]
A_52_P459505	NM_011176	4.5276	509	4.36409	575	4.682	4.52456	Mus musculus suppression of tumorigenicity 14 (colon carcinoma) (St14), mRNA [NM_011176]
A_51_P282837	NM_011176	2.79359	6240	2.69601	6990	2.722	2.7372	Mus musculus suppression of tumorigenicity 14 (colon carcinoma) (St14), mRNA [NM_011176]
A_51_P107362	NM_007706	13.6335	24100	13.2583	27200	12.8069	13.2329	Mus musculus suppressor of cytokine signaling 2 (Socs2), mRNA [NM_007706]
A_52_P603184	NM_015752	3.11208	258	2.26321	242	2.83499	2.73676	Mus musculus suppressor of fused homolog (Drosophila) (Sufu), transcript variant 1, mRNA [NM_015752]
A_51_P396550	NM_015752	3.34351	182	3.14966	191	3.33176	3.27497	Mus musculus suppressor of fused homolog (Drosophila) (Sufu), transcript variant 1, mRNA [NM_015752]
A_52_P241544	NM_028150	2.23277	228	2.49345	278	2.20567	2.31063	Mus musculus suppressor of Ty 7 (S. cerevisiae)-like (Supt7l), mRNA [NM_028150]
A_51_P359822	NM_009160	8.15	81.5	10.2	102	6.31	8.22	Mus musculus surfactant associated protein D (Sftpd), mRNA [NM_009160]
A_52_P17194	NM_011513	2.20433	479	2.3556	509	2.2918	2.28391	Mus musculus surfeit gene 5 (Surf5), mRNA [NM_011513]
A_51_P141554	NM_011513	2.98091	6080	2.90689	6380	2.8704	2.9194	Mus musculus surfeit gene 5 (Surf5), mRNA [NM_011513]
A_51_P316871	NM_016911	13.5122	217	10.3417	263	9.90327	11.2524	Mus musculus sushi-repeat-containing protein (Srpx), mRNA [NM_016911]
A_51_P425047	NM_026838	5.16942	3140	4.9805	3510	5.14844	5.09945	Mus musculus sushi-repeat-containing protein, X-linked 2 (Srpx2), mRNA [NM_026838]
A_51_P184197	NM_031878	2.20907	5310	2.18858	5760	2.15939	2.18568	Mus musculus SWI/SNF related, matrix associated, actin dependent regulator of chromatin, subfamily d, member 2 (Smarcd2), mRNA [NM_031878]
A_52_P239320	NM_207708	2.13661	133	2.4828	161	2.41259	2.344	Mus musculus synaptogyrin 1 (Syngr1), transcript variant 1a, mRNA [NM_207708]
A_52_P188172	NM_011523	2.36326	510	2.29261	576	2.23712	2.29766	Mus musculus synaptojanin 2 (Synj2), mRNA [NM_011523]
A_52_P662001	NM_025292	2.51334	84.6	2.4531	93.6	2.71984	2.56209	Mus musculus synaptojanin 2 binding protein (Synj2bp), mRNA [NM_025292]
A_51_P376656	NM_028052	11.3	113	13.1	131	10.1	11.5	Mus musculus synaptoporin (Synpr), mRNA [NM_028052]
A_51_P384469	NM_019666	2.71565	3740	2.64728	4020	2.68752	2.68348	Mus musculus synaptotagmin binding, cytoplasmic RNA interacting protein (Syncrip), transcript variant 1, mRNA [NM_019666]
A_52_P570288	NM_019796	2.13013	4410	2.22831	4800	2.11165	2.15669	Mus musculus synaptotagmin binding, cytoplasmic RNA interacting protein (Syncrip), transcript variant 2, mRNA [NM_019796]
A_51_P453657	NM_018802	5.18309	104	4.51138	112	4.69527	4.79658	Mus musculus synaptotagmin VIII (Syt8), mRNA [NM_018802]
A_51_P125935	NM_018804	2.52219	305	2.33178	325	2.53672	2.46356	Mus musculus synaptotagmin XI (Syt11), mRNA [NM_018804]
A_51_P461368	NM_183367	12.3279	290	10.5622	199	9.34164	10.7439	Mus musculus synaptotagmin-like 3 (Sytl3), transcript variant 2, mRNA [NM_183367]
A_52_P436524	NM_177704	2.8992	154	3.40635	193	3.54669	3.28408	Mus musculus synaptotagmin-like 5 (Sytl5), mRNA [NM_177704]
A_52_P93467	NM_011521	2.59089	5890	2.56148	6620	2.62283	2.59173	Mus musculus syndecan 4 (Sdc4), mRNA [NM_011521]
A_51_P323248	NM_011521	2.3429	20800	2.34355	22800	2.32158	2.33601	Mus musculus syndecan 4 (Sdc4), mRNA [NM_011521]
A_51_P221100	NM_198214	6.55	65.5	6.74	67.4	6.7	6.66333	Mus musculus syntaphilin (Snph), mRNA [NM_198214]
A_51_P100298	NM_152220	2.07329	1390	2.08191	1490	2.04303	2.06607	Mus musculus syntaxin 3 (Stx3), transcript variant A, mRNA [NM_152220]
A_51_P416080	NM_144552	2.60098	1060	2.33049	1310	2.34009	2.42385	Mus musculus syntaxin binding protein 6 (amisyn) (Stxbp6), mRNA [NM_144552]
A_51_P339232	NM_009228	2.46443	2890	2.52218	3290	2.7719	2.58617	Mus musculus syntrophin, acidic 1 (Snta1), mRNA [NM_009228]
A_51_P144500	NM_016667	2.56711	1560	3.09736	1240	2.14529	2.60325	Mus musculus syntrophin, basic 1 (Sntb1), mRNA [NM_016667]
A_51_P307748	XM_283264	17.1857	206	11.1468	242	12.5027	13.6118	Mus musculus T2-cadherin mRNA, partial cds. [U69137]
A_52_P676947	NM_021382	20.6	206	26.4	264	20.6	22.5333	Mus musculus tachykinin receptor 3 (Tacr3), mRNA [NM_021382]
A_51_P487384	NM_029564	3.0789	9890	2.98685	10900	2.96449	3.01008	Mus musculus Tax1 (human T-cell leukemia virus type I) binding protein 3 (Tax1bp3), mRNA [NM_029564]
A_52_P290098	NM_133910	2.09489	151	2.11803	169	2.22065	2.14452	Mus musculus TBC1 domain family, member 14 (Tbc1d14), mRNA [NM_133910]
A_51_P448005	NM_018775	3.21878	60.5	3.31416	76.5	2.57481	3.03592	Mus musculus TBC1 domain family, member 8 (Tbc1d8), mRNA [NM_018775]
A_52_P232802	NM_009323	2.75527	3170	2.69195	3270	2.81805	2.75509	Mus musculus T-box 15 (Tbx15), transcript variant 1, mRNA [NM_009323]
A_51_P169659	NM_009323	2.03876	2460	2.07656	2740	2.0787	2.06467	Mus musculus T-box 15 (Tbx15), transcript variant 1, mRNA [NM_009323]
A_52_P648635	NM_011534	4.15148	605	3.87437	610	3.91865	3.9815	Mus musculus T-box 15 (Tbx15), transcript variant 2, mRNA [NM_011534]
A_52_P318532	NM_009324	2.83918	145	2.69095	150	2.75438	2.7615	Mus musculus T-box 2 (Tbx2), mRNA [NM_009324]
A_52_P17556	NM_134249	6.15	61.5	7.67534	106	6.7	6.84178	Mus musculus T-cell immunoglobulin and mucin domain containing 2 (Timd2), mRNA [NM_134249]
A_51_P500906	NM_134249	12.8932	303	12.0592	393	11.8503	12.2676	Mus musculus T-cell immunoglobulin and mucin domain containing 2 (Timd2), mRNA [NM_134249]
A_51_P299954	NM_013772	3.51904	97.5	2.25365	55	2.02866	2.60045	Mus musculus T-cell leukemia/lymphoma 1B, 3 (Tcl1b3), mRNA [NM_013772]
A_52_P676510	NM_011579	2.94946	3360	3.21421	3930	3.43037	3.19801	Mus musculus T-cell specific GTPase (Tgtp), mRNA [NM_011579]
A_51_P478722	NM_011579	6.49266	281	6.51244	304	7.02127	6.67546	Mus musculus T-cell specific GTPase (Tgtp), mRNA [NM_011579]
A_52_P534894	NM_011566	2.48574	147	3.2103	229	3.4375	3.04451	Mus musculus TEA domain family member 3 (Tead3), mRNA [NM_011566]
A_51_P433778	NM_009354	3.11872	190	2.89527	227	3.09297	3.03565	Mus musculus telomerase reverse transcriptase (Tert), mRNA [NM_009354]
A_52_P355169	NM_011607	2.92234	257	2.38382	220	3.09044	2.79887	Mus musculus tenascin C (Tnc), mRNA [NM_011607]
A_52_P171014	NM_177839	6.31675	113	4.94705	144	6.02724	5.76368	Mus musculus tenascin N (Tnn), mRNA [NM_177839]
A_51_P365008	XM_619639	3.18453	6270	3.20087	6900	3.32196	3.23579	Mus musculus tensin 1, mRNA (cDNA clone IMAGE:4235243). [BC037471]
A_51_P240903	XM_619639	3.19467	5420	2.91707	5370	3.06883	3.06019	Mus musculus tensin 1, mRNA (cDNA clone MGC:60428 IMAGE:30055111), complete cds. [BC055076]
A_52_P69955	NM_021344	2.80957	10500	2.963	12700	2.93864	2.90373	Mus musculus tescalcin (Tesc), mRNA [NM_021344]
A_52_P74441	NM_011570	2.33899	4770	2.33229	5070	2.21792	2.2964	Mus musculus testis derived transcript (Tes), transcript variant 1, mRNA [NM_011570]
A_51_P331059	NM_031374	2.6645	74.6	3.45595	111	3.32245	3.14763	Mus musculus testis expressed gene 15 (Tex15), mRNA [NM_031374]
A_51_P373901	NM_025290	4.43679	72.8	6.3995	128	4.37059	5.06896	Mus musculus testis specific gene A2 (Tsga2), mRNA [NM_025290]
A_51_P441494	NM_021440	2.99248	137	3.22434	169	3.15656	3.12446	Mus musculus testis specific protein, Ddc8 (Ddc8), mRNA [NM_021440]
A_52_P61752	NM_133681	11.6946	8620	10.6852	9010	10.5908	10.9902	Mus musculus tetraspan 1 (Tspan1), mRNA [NM_133681]
A_51_P333923	NM_133681	94.4315	19800	94.2523	21500	87.3827	92.0222	Mus musculus tetraspan 1 (Tspan1), mRNA [NM_133681]
A_52_P630964	NM_027533	11.2895	2280	11.9396	2470	11.0504	11.4265	Mus musculus tetraspan 2 (Tspan2), mRNA [NM_027533]
A_51_P394394	NM_027533	7.52758	1850	7.75149	2220	7.87122	7.71676	Mus musculus tetraspan 2 (Tspan2), mRNA [NM_027533]
A_51_P374707	NM_173007	29.7077	6210	28.836	6770	27.8956	28.8131	Mus musculus tetraspanin 12 (Tspan12), mRNA [NM_173007]
A_51_P256246	NM_025359	4.21913	10400	4.23898	11800	4.01068	4.15626	Mus musculus tetraspanin 13 (Tspan13), mRNA [NM_025359]
A_51_P334308	NM_145928	2.63357	11000	2.50789	11800	2.42971	2.52373	Mus musculus tetraspanin 14 (Tspan14), mRNA [NM_145928]
A_52_P657376	NM_197996	3.39563	1560	3.316	1780	3.36427	3.35864	Mus musculus tetraspanin 15 (Tspan15), mRNA [NM_197996]
A_51_P430055	NM_019634	2.50116	5710	2.52461	6080	2.42213	2.48264	Mus musculus tetraspanin 7 (Tspan7), mRNA [NM_019634]
A_51_P360077	NM_175414	4.40151	452	4.3711	497	5.12436	4.63232	Mus musculus tetraspanin 9 (Tspan9), mRNA [NM_175414]
A_52_P327118	NM_172770	2.64076	1110	2.5932	1230	2.53904	2.591	Mus musculus tetratricopeptide repeat domain 12 (Ttc12), mRNA [NM_172770]
A_51_P441286	NM_177625	2.89785	129	2.74803	137	2.61702	2.7543	Mus musculus tetratricopeptide repeat domain 5 (Ttc5), mRNA [NM_177625]
A_51_P383210	NM_011576	2.85819	333	2.60755	341	2.89745	2.78773	Mus musculus TFPIbeta (TFPIbeta) mRNA, partial cds. [AF016313]
A_51_P419759	NM_027919	3.98096	109	3.28325	97.4	3.44495	3.56972	Mus musculus threonine aldolase 1 (Tha1), mRNA [NM_027919]
A_52_P65268	NM_001001297	2.5388	555	2.40198	584	2.42195	2.45424	Mus musculus threonine synthase-like 1 (bacterial) (Thnsl1), transcript variant 2, mRNA [NM_001001297]
A_51_P267053	NM_013691	3.34658	4870	3.05935	4980	3.17007	3.192	Mus musculus thrombospondin 3 (Thbs3), mRNA [NM_013691]
A_52_P401504	NM_011582	2.04	20.4	2.47	24.7	2.65262	2.38754	Mus musculus thrombospondin 4 (Thbs4), mRNA [NM_011582]
A_51_P353221	NM_011582	35.2766	468	32.1457	637	35.0023	34.1416	Mus musculus thrombospondin 4 (Thbs4), mRNA [NM_011582]
A_52_P337760	NM_028351	8.29	82.9	9.55	95.5	9.07	8.97	Mus musculus thrombospondin, type I, domain 2 (Thsd2), mRNA [NM_028351]
A_52_P55772	NM_009325	2.79714	542	2.85279	579	3.15826	2.93606	Mus musculus thromboxane A2 receptor (Tbxa2r), mRNA [NM_009325]
A_52_P186937	NM_020557	4.18943	1190	4.30977	1480	4.27688	4.25869	Mus musculus thymidylate kinase family LPS-inducible member (Tyki), mRNA [NM_020557]
A_51_P400190	NM_020557	5.75567	501	6.60312	608	5.26238	5.87372	Mus musculus thymidylate kinase family LPS-inducible member (Tyki), mRNA [NM_020557]
A_52_P418014	NM_009652	3.1692	839	2.90489	884	3.18358	3.08589	Mus musculus thymoma viral proto-oncogene 1 (Akt1), mRNA [NM_009652]
A_51_P388835	NM_009380	3.67	36.7	2.74	27.4	2.74	3.05	Mus musculus thyroid hormone receptor beta (Thrb), mRNA [NM_009380]
A_51_P276452	NM_178646	4.63087	111	2.49787	64.2	2.47026	3.19967	Mus musculus tigger transposable element derived 5 (Tigd5), mRNA [NM_178646]
A_52_P232220	NM_011597	2.85767	204	2.58059	202	2.59305	2.6771	Mus musculus tight junction protein 2 (Tjp2), mRNA [NM_011597]
A_52_P631889	NM_011576	2.37581	284	2.02842	257	2.30234	2.23552	Mus musculus tissue factor pathway inhibitor (Tfpi), mRNA [NM_011576]
A_51_P216496	NM_009364	95.6542	2200	82.605	2520	91.6055	89.9549	Mus musculus tissue factor pathway inhibitor 2 (Tfpi2), mRNA [NM_009364]
A_52_P87713	NM_011593	2.54707	24500	2.41184	25200	2.78569	2.58154	Mus musculus tissue inhibitor of metalloproteinase 1 (Timp1), mRNA [NM_011593]
A_51_P512384	NM_011593	2.49962	13200	2.32539	12900	2.55812	2.46104	Mus musculus tissue inhibitor of metalloproteinase 1 (Timp1), mRNA [NM_011593]
A_51_P512379	NM_011593	2.81667	7040	2.63298	7320	3.09096	2.84687	Mus musculus tissue inhibitor of metalloproteinase 1 (Timp1), mRNA [NM_011593]
A_52_P78403	NM_009423	2.89323	580	2.91636	649	2.89417	2.90125	Mus musculus Tnf receptor associated factor 4 (Traf4), mRNA [NM_009423]
A_51_P106059	NM_009423	2.84397	10600	2.76735	11400	2.81979	2.81037	Mus musculus Tnf receptor associated factor 4 (Traf4), mRNA [NM_009423]
A_52_P29610	NM_015767	56.4	564	37.1022	667	58.4	50.6341	Mus musculus tocopherol (alpha) transfer protein (Ttpa), mRNA [NM_015767]
A_51_P258817	NM_015767	77.8	778	56.5555	910	79.8	71.3852	Mus musculus tocopherol (alpha) transfer protein (Ttpa), mRNA [NM_015767]
A_52_P11140	NM_023764	2.09049	809	2.1637	916	2.13094	2.12838	Mus musculus toll interacting protein (Tollip), mRNA [NM_023764]
A_51_P285065	NM_023764	2.77217	534	2.5797	557	2.74485	2.69891	Mus musculus toll interacting protein (Tollip), mRNA [NM_023764]
A_51_P495581	NM_030682	2.65674	370	2.40173	435	2.38819	2.48222	Mus musculus toll-like receptor 1 (Tlr1), mRNA [NM_030682]
A_52_P85174	NM_126166	6.8428	914	6.02746	995	6.78169	6.55065	Mus musculus toll-like receptor 3 (Tlr3), mRNA [NM_126166]
A_51_P291906	NM_126166	12.3914	2500	12.4242	2860	11.7625	12.1927	Mus musculus toll-like receptor 3 (Tlr3), mRNA [NM_126166]
A_52_P117393	NM_011604	2.34553	369	2.19856	436	2.30972	2.2846	Mus musculus toll-like receptor 6 (Tlr6), mRNA [NM_011604]
A_51_P439446	NM_009390	38.5	385	44.3	443	44.6	42.4667	Mus musculus tolloid-like (Tll1), mRNA [NM_009390]
A_52_P578266	NM_011529	2.55487	4210	2.69034	4900	2.54604	2.59708	Mus musculus TRAF family member-associated Nf-kappa B activator (Tank), mRNA [NM_011529]
A_52_P337948	XM_130797	2.24847	576	2.12596	569	2.1159	2.16344	Mus musculus TRAF2 and NCK interacting kinase, mRNA (cDNA clone IMAGE:6334359), containing frame-shift errors [BC050868]
A_51_P174061	XM_130797	3.46591	526	3.43759	593	3.77899	3.56083	Mus musculus TRAF2 and NCK interacting kinase, mRNA (cDNA clone IMAGE:6334359), containing frame-shift errors [BC050868]
A_51_P211131	NM_134000	2.10994	2270	2.2824	2530	2.10139	2.16458	Mus musculus Traf3 interacting protein 2 (Traf3ip2), mRNA [NM_134000]
A_51_P128491	NM_015749	6.40788	9390	6.36519	10700	6.24297	6.33868	Mus musculus transcobalamin 2 (Tcn2), mRNA [NM_015749]
A_51_P249930	NM_146236	3.24176	532	3.06629	631	3.27414	3.19406	Mus musculus transcription elongation factor A (SII)-like 1 (Tceal1), mRNA [NM_146236]
A_51_P349776	NM_001029978	9.89995	523	9.76815	640	10.1108	9.92631	Mus musculus transcription elongation factor A (SII)-like 3 (LOC594844), mRNA [NM_001029978]
A_51_P349772	NM_025355	11.6526	629	10.5201	758	11.1319	11.1015	Mus musculus transcription elongation factor A (SII)-like 3 (Tceal3), mRNA [NM_025355]
A_52_P300451	NM_053085	2.62477	76.5	2.89926	84.4	3.47575	2.99993	Mus musculus transcription factor 23 (Tcf23), mRNA [NM_053085]
A_51_P156547	NM_009332	2.18548	5410	2.19649	5940	2.08065	2.15421	Mus musculus transcription factor 3 (Tcf3), mRNA [NM_009332]
A_52_P205831	NM_011547	2.81494	1520	2.74143	1590	2.52855	2.69497	Mus musculus transcription factor AP-2, alpha (Tcfap2a), mRNA [NM_011547]
A_51_P443062	NM_011547	7.32773	144	5.93843	157	5.28114	6.18244	Mus musculus transcription factor AP-2, alpha (Tcfap2a), mRNA [NM_011547]
A_51_P418820	NM_009335	43.089	19800	37.717	21500	39.6789	40.1616	Mus musculus transcription factor AP-2, gamma (Tcfap2c), mRNA [NM_009335]
A_52_P159276	NM_145890	16.2652	4270	15.6628	4820	16.5982	16.1754	Mus musculus transcription factor CP2-like 2 (Tcfcp2l2), mRNA [NM_145890]
A_51_P273213	NM_145890	16.6852	2510	17.5512	2950	17.3849	17.2071	Mus musculus transcription factor CP2-like 2 (Tcfcp2l2), mRNA [NM_145890]
A_52_P373982	NM_026496	20.1671	337	21.1537	376	16.2415	19.1874	Mus musculus transcription factor CP2-like 3 (Tcfcp2l3), mRNA [NM_026496]
A_51_P408821	NM_026496	26.6633	300	16.0442	340	23.0484	21.9186	Mus musculus transcription factor CP2-like 3 (Tcfcp2l3), mRNA [NM_026496]
A_51_P362328	NM_026496	23.4407	4580	21.3438	4960	20.2507	21.6784	Mus musculus transcription factor CP2-like 3 (Tcfcp2l3), mRNA [NM_026496]
A_52_P461313	NM_172472	3.19261	66.9	2.34423	64.7	2.33662	2.62449	Mus musculus transcription factor E3, mRNA (cDNA clone MGC:66495 IMAGE:6813486), complete cds. [BC063047]
A_52_P34397	NM_172472	3.13001	202	2.95442	201	2.8296	2.97134	Mus musculus transcription factor E3, mRNA (cDNA clone MGC:66495 IMAGE:6813486), complete cds. [BC063047]
A_51_P162474	NM_133194	2.57046	360	2.60713	452	2.26317	2.48025	Mus musculus transcriptional repressor Scml2 (Scml2) mRNA, complete cds. [AF285577]
A_51_P362638	NM_133977	16.447	90900	14.0292	91600	14.3675	14.9479	Mus musculus transferrin (Trf), mRNA [NM_133977]
A_51_P396163	NM_010785	2.51541	574	2.78698	571	2.53822	2.61354	Mus musculus transformed mouse 3T3 cell double minute 1 (Mdm1), transcript variant 1, mRNA [NM_010785]
A_51_P124748	NM_009368	2.71504	9470	2.77621	10500	2.77757	2.75627	Mus musculus transforming growth factor, beta 3 (Tgfb3), mRNA [NM_009368]
A_51_P280137	NM_009370	2.70803	117	2.60582	144	3.1639	2.82591	Mus musculus transforming growth factor, beta receptor I (Tgfbr1), mRNA [NM_009370]
A_52_P251403	NM_029575	2.33433	501	2.63009	591	2.75818	2.5742	Mus musculus transforming growth factor, beta receptor II (Tgfbr2), transcript variant 2, mRNA [NM_029575]
A_52_P627816	NM_019984	2.9694	82.8	3.12307	109	4.24956	3.44734	Mus musculus transglutaminase 1, K polypeptide (Tgm1), mRNA [NM_019984]
A_52_P220879	NM_009373	3.44696	21800	3.3886	23900	3.44503	3.42686	Mus musculus transglutaminase 2, C polypeptide (Tgm2), mRNA [NM_009373]
A_51_P182796	NM_009373	3.87763	2220	3.47674	2470	3.724	3.69279	Mus musculus transglutaminase 2, C polypeptide (Tgm2), mRNA [NM_009373]
A_51_P182794	NM_009373	3.95459	1540	3.62365	1640	3.73924	3.7725	Mus musculus transglutaminase 2, C polypeptide (Tgm2), mRNA [NM_009373]
A_51_P411452	NM_013838	5.59	55.9	3.5	35	5.03	4.70667	Mus musculus transient receptor potential cation channel, subfamily C, member 6 (Trpc6), mRNA [NM_013838]
A_52_P484769	NM_177341	13.7	137	23.4	234	19.4	18.8333	Mus musculus transient receptor potential cation channel, subfamily M, member 3 (Trpm3), mRNA [NM_177341]
A_51_P269203	NM_022017	2.57587	824	2.51688	864	2.68717	2.59331	Mus musculus transient receptor potential cation channel, subfamily V, member 4 (Trpv4), mRNA [NM_022017]
A_51_P479029	NM_022413	34.105	1350	29.9914	1440	30.2152	31.4372	Mus musculus transient receptor potential cation channel, subfamily V, member 6 (Trpv6), mRNA [NM_022413]
A_52_P624447	NM_009388	2.46554	270	2.99255	342	2.77939	2.74582	Mus musculus transketolase (Tkt), mRNA [NM_009388]
A_51_P144957	NM_146140	19.9806	1330	19.7884	1470	21.323	20.364	Mus musculus translocation associated membrane protein 1-like 1 (Tram1l1), mRNA [NM_146140]
A_51_P240614	NM_008536	3.71607	79300	3.88463	87800	3.7635	3.78807	Mus musculus transmembrane 4 superfamily member 1 (Tm4sf1), mRNA [NM_008536]
A_52_P35064	NM_028454	4.89453	8010	4.83231	8710	4.61812	4.78166	Mus musculus transmembrane 7 superfamily member 2 (Tm7sf2), mRNA [NM_028454]
[truncated: 61,827 more rows]
