# Supplementary material for: A stable explant culture of HER2/neu invasive carcinoma supported by alpha-Smooth Muscle Actin expressing stromal cells to evaluate therapeutic agents
Source: BMC Cancer. 2008 Apr 24;8:119. doi: 10.1186/1471-2407-8-119 (PMC2377275; doi:10.1186/1471-2407-8-119)
Supplement: Additional file 2 — Differentially expressed genes between MAM-1 and Bam1a. Data provides an annotated table listing >560 genes elucidated by microarray analysis that are differentially expressed (>3-fold) between the cloned breast cancer cell line, Bam1a, and MAM-1 [file 1471-2407-8-119-S2.xls]

## Sheet: Sheet1
Supplemental Table 2: Differentially Expressed genes between MAM-1 and Bam1a
Agilent Accession	aAverage Fold Difference	p-value (n=3)	Genbank Accession	Gene Description and Symbol
A_51_P390804	0.00805	8.89e-06	NM_016873	Mus musculus WNT1 inducible signaling pathway protein 2 (Wisp2), mRNA [NM_016873]
A_51_P220343	0.0602	4.06e-06	NM_018865	Mus musculus WNT1 inducible signaling pathway protein 1 (Wisp1), mRNA [NM_018865]
A_52_P15377	4.722	0.00483	NM_011719	Mus musculus wingless-type MMTV integration site 9B (Wnt9b), mRNA [NM_011719]
A_52_P79782	0.229	0.0198	NM_009527	Mus musculus wingless-related MMTV integration site 7A (Wnt7a), mRNA [NM_009527]
A_52_P415155	0.283	0.0211	NM_009526	Mus musculus wingless-related MMTV integration site 6 (Wnt6), mRNA [NM_009526]
A_51_P162272	0.168	0.00258	NM_009524	Mus musculus wingless-related MMTV integration site 5A (Wnt5a), mRNA [NM_009524]
A_52_P61864	0.0517	0.000838	NM_023653	Mus musculus wingless-related MMTV integration site 2 (Wnt2), mRNA [NM_023653]
A_51_P171616	0.0674	6.86e-05	NM_009518	Mus musculus wingless related MMTV integration site 10a (Wnt10a), mRNA [NM_009518]
A_52_P190973	0.253	0.0011	NM_009502	Mus musculus vinculin (Vcl), mRNA [NM_009502]
A_51_P392687	0.0404	0.000547	NM_011701	Mus musculus vimentin (Vim), mRNA [NM_011701]
A_52_P520495	0.0831	0.00699	NM_011693	Mus musculus vascular cell adhesion molecule 1 (Vcam1), mRNA [NM_011693]
A_51_P210956	0.0509	0.000156	NM_011693	Mus musculus vascular cell adhesion molecule 1 (Vcam1), mRNA [NM_011693]
A_51_P257938	5.719	0.0357	NM_020047	Mus musculus tumor-associated calcium signal transducer 2 (Tacstd2), mRNA [NM_020047]
A_51_P364485	0.189	0.000169	NM_009396	Mus musculus tumor necrosis factor, alpha-induced protein 2 (Tnfaip2), mRNA [NM_009396]
A_52_P554536	3.341	0.000971	NM_175649	Mus musculus tumor necrosis factor receptor superfamily, member 26 (Tnfrsf26), mRNA [NM_175649]
A_52_P7593	3.289	0.0271	BC030062	Mus musculus tumor necrosis factor receptor superfamily, member 19, mRNA (cDNA clone MGC:40996 IMAGE:5256883), complete cds. [BC030062]
A_51_P106269	4.172	0.038	NM_021349	Mus musculus tumor necrosis factor receptor superfamily, member 13b (Tnfrsf13b), mRNA [NM_021349]
A_52_P106620	4.143	1.45e-05	NM_008764	Mus musculus tumor necrosis factor receptor superfamily, member 11b (osteoprotegerin) (Tnfrsf11b), mRNA [NM_008764]
A_51_P315785	0.117	0.0193	NM_009398	Mus musculus tumor necrosis factor alpha induced protein 6 (Tnfaip6), mRNA [NM_009398]
A_51_P257934	0.153	0.00448	NM_033622	Mus musculus tumor necrosis factor (ligand) superfamily, member 13b (Tnfsf13b), mRNA [NM_033622]
A_51_P421140	0.178	3.8e-06	NM_026473	Mus musculus tubulin, beta 6 (Tubb6), mRNA [NM_026473]
A_52_P303161	3.26	0.0106	NM_017379	Mus musculus tubulin, alpha 8 (Tuba8), mRNA [NM_017379]
A_51_P169745	0.253	0.000202	NM_011653	Mus musculus tubulin, alpha 1 (Tuba1), mRNA [NM_011653]
A_52_P657360	3.485	0.000392	NM_021467	Mus musculus troponin I, skeletal, slow 1 (Tnni1), mRNA [NM_021467]
A_52_P563123	0.252	0.00117	NM_009406	Mus musculus troponin I, cardiac (Tnni3), mRNA [NM_009406]
A_52_P418477	0.0456	8.4e-06	NM_009416	Mus musculus tropomyosin 2, beta (Tpm2), mRNA [NM_009416]
A_52_P315976	0.0541	5.68e-07	NM_009416	Mus musculus tropomyosin 2, beta (Tpm2), mRNA [NM_009416]
A_52_P847000	0.0169	0.00311	NM_019548	Mus musculus trophinin (Tro), transcript variant 3, mRNA [NM_019548]
A_52_P72831	0.0973	0.000603	NM_207679	Mus musculus trophinin (Tro), transcript variant 2, mRNA [NM_207679]
A_52_P229052	0.385	0.0024	NM_019790	Mus musculus transmembrane protein with EGF-like and two follistatin-like domains 2 (Tmeff2), mRNA [NM_019790]
A_51_P376959	0.232	4.99e-05	NM_019790	Mus musculus transmembrane protein with EGF-like and two follistatin-like domains 2 (Tmeff2), mRNA [NM_019790]
A_52_P207406	0.122	0.0222	NM_021436	Mus musculus transmembrane protein with EGF-like and two follistatin-like domains 1 (Tmeff1), mRNA [NM_021436]
A_51_P222381	0.09	0.00171	NM_021436	Mus musculus transmembrane protein with EGF-like and two follistatin-like domains 1 (Tmeff1), mRNA [NM_021436]
A_52_P35240	0.363	2.22e-07	NM_178598	Mus musculus transgelin 2 (Tagln2), mRNA [NM_178598]
A_52_P517683	0.0672	3.56e-06	NM_011526	Mus musculus transgelin (Tagln), mRNA [NM_011526]
A_51_P450527	0.0339	8.66e-05	NM_011526	Mus musculus transgelin (Tagln), mRNA [NM_011526]
A_51_P212754	0.085	0.00154	NM_009369	Mus musculus transforming growth factor, beta induced (Tgfbi), mRNA [NM_009369]
A_51_P341918	0.263	0.00171	NM_009366	Mus musculus transforming growth factor beta 1 induced transcript 4 (Tgfb1i4), transcript variant 2, mRNA [NM_009366]
A_52_P949440	0.151	2.3e-06	NM_009365	Mus musculus transforming growth factor beta 1 induced transcript 1 (Tgfb1i1), mRNA [NM_009365]
A_52_P209383	0.189	0.000403	NM_009365	Mus musculus transforming growth factor beta 1 induced transcript 1 (Tgfb1i1), mRNA [NM_009365]
A_51_P366344	0.122	3.46e-06	NM_009365	Mus musculus transforming growth factor beta 1 induced transcript 1 (Tgfb1i1), mRNA [NM_009365]
A_52_P555423	3.861	0.00411	NM_031199	Mus musculus transforming growth factor alpha (Tgfa), mRNA [NM_031199]
A_52_P352771	18.34	0.000916	NM_001025305	Mus musculus transcription factor AP-2 beta (Tcfap2b), transcript variant 2, mRNA [NM_001025305]
A_51_P248345	6.605	0.00114	NM_009334	Mus musculus transcription factor AP-2 beta (Tcfap2b), transcript variant 1, mRNA [NM_009334]
A_52_P540219	0.0524	6.77e-07	NM_011594	Mus musculus tissue inhibitor of metalloproteinase 2 (Timp2), mRNA [NM_011594]
A_52_P87713	0.0283	4.89e-07	NM_011593	Mus musculus tissue inhibitor of metalloproteinase 1 (Timp1), mRNA [NM_011593]
A_51_P512384	0.0396	8.19e-06	NM_011593	Mus musculus tissue inhibitor of metalloproteinase 1 (Timp1), mRNA [NM_011593]
A_51_P512379	0.0149	0.000105	NM_011593	Mus musculus tissue inhibitor of metalloproteinase 1 (Timp1), mRNA [NM_011593]
A_52_P670263	0.0174	0.00981	BC036146	Mus musculus tissue factor pathway inhibitor, mRNA (cDNA clone MGC:37332 IMAGE:4975683), complete cds [BC036146]
A_51_P216496	0.0226	0.0141	NM_009364	Mus musculus tissue factor pathway inhibitor 2 (Tfpi2), mRNA [NM_009364]
A_52_P631889	0.104	0.0204	NM_011576	Mus musculus tissue factor pathway inhibitor (Tfpi), mRNA [NM_011576]
A_52_P592007	0.055	1.53e-05	NM_011576	Mus musculus tissue factor pathway inhibitor (Tfpi), mRNA [NM_011576]
A_52_P479249	0.0371	2.37e-06	NM_009382	Mus musculus thymus cell antigen 1, theta (Thy1), mRNA [NM_009382]
A_51_P420731	0.0482	1.36e-06	NM_009382	Mus musculus thymus cell antigen 1, theta (Thy1), mRNA [NM_009382]
A_52_P407280	0.136	1.79e-06	BC034843	Mus musculus thrombospondin, type I domain containing 6, mRNA (cDNA clone MGC:41037 IMAGE:2938098), complete cds [BC034843]
A_52_P150620	0.177	0.0376	BC058577	Mus musculus thrombospondin, type I domain containing 6, mRNA (cDNA clone IMAGE:6489870) [BC058577]
A_51_P101588	0.23	0.0288	NM_025629	Mus musculus thrombospondin, type I domain containing 6 (Thsd6), mRNA [NM_025629]
A_51_P267053	0.0846	4.15e-05	NM_013691	Mus musculus thrombospondin 3 (Thbs3), mRNA [NM_013691]
A_51_P461877	0.148	3.29e-07	NM_011581	Mus musculus thrombospondin 2 (Thbs2), mRNA [NM_011581]
A_52_P363951	0.334	0.00232	NM_011580	Mus musculus thrombospondin 1 (Thbs1), mRNA [NM_011580]
A_51_P291417	0.125	0.00682	NM_009378	Mus musculus thrombomodulin (Thbd), mRNA [NM_009378]
A_51_P395473	0.267	1.62e-05	NM_153533	Mus musculus tensin like C1 domain-containing phosphatase (Tenc1), mRNA [NM_153533]
A_52_P403443	0.31	5.25e-05	BC080686	Mus musculus tensin 3, mRNA (cDNA clone IMAGE:6508117). [BC080686]
A_51_P240903	0.0644	3.11e-07	BC055076	Mus musculus tensin 1, mRNA (cDNA clone MGC:60428 IMAGE:30055111), complete cds. [BC055076]
A_51_P365008	0.0347	1.08e-07	BC037471	Mus musculus tensin 1, mRNA (cDNA clone IMAGE:4235243). [BC037471]
A_51_P291438	0.111	1.73e-05	NM_011607	Mus musculus tenascin C (Tnc), mRNA [NM_011607]
A_52_P319326	0.0785	0.00253	NM_022814	Mus musculus sushi, von Willebrand factor type A, EGF and pentraxin domain containing 1 (Svep1), mRNA [NM_022814]
A_51_P394814	0.0416	0.00799	NM_022814	Mus musculus sushi, von Willebrand factor type A, EGF and pentraxin domain containing 1 (Svep1), mRNA [NM_022814]
A_52_P602188	0.165	0.0107	NM_172463	Mus musculus sushi, nidogen and EGF-like domains 1 (Sned1), mRNA [NM_172463]
A_52_P550147	0.0561	2.61e-07	NM_172463	Mus musculus sushi, nidogen and EGF-like domains 1 (Sned1), mRNA [NM_172463]
A_51_P210885	0.0499	6.69e-05	NM_172463	Mus musculus sushi, nidogen and EGF-like domains 1 (Sned1), mRNA [NM_172463]
A_52_P487686	6.766	0.0052	NM_001001332	Mus musculus stefin A1 (Stfa1), mRNA [NM_001001332]
A_51_P384894	4.683	0.00303	NM_001001332	Mus musculus stefin A1 (Stfa1), mRNA [NM_001001332]
A_52_P189970	0.0956	0.0139	BC021425	Mus musculus stanniocalcin 1, mRNA (cDNA clone MGC:29066 IMAGE:5010981), complete cds. [BC021425]
A_52_P315733	0.199	0.00193	NM_009285	Mus musculus stanniocalcin 1 (Stc1), mRNA [NM_009285]
A_51_P428086	0.114	0.000348	NM_009260	Mus musculus spectrin beta 2 (Spnb2), transcript variant 2, mRNA [NM_009260]
A_51_P428082	0.119	3.29e-08	NM_009260	Mus musculus spectrin beta 2 (Spnb2), transcript variant 2, mRNA [NM_009260]
A_52_P221756	0.0661	0.000656	NM_052994	Mus musculus sparc/osteonectin, cwcv and kazal-like domains proteoglycan 2 (Spock2), mRNA [NM_052994]
A_52_P646762	0.0368	0.000255	NM_022315	Mus musculus SPARC related modular calcium binding 2 (Smoc2), mRNA [NM_022315]
A_51_P213045	0.0433	0.00946	NM_022315	Mus musculus SPARC related modular calcium binding 2 (Smoc2), mRNA [NM_022315]
A_51_P356186	9.701	0.0135	NM_013914	Mus musculus snail homolog 3 (Drosophila) (Snai3), mRNA [NM_013914]
A_51_P305547	0.0212	4.03e-07	NM_011415	Mus musculus snail homolog 2 (Drosophila) (Snai2), mRNA [NM_011415]
A_51_P165087	0.116	1.31e-05	NM_011427	Mus musculus snail homolog 1 (Drosophila) (Snai1), mRNA [NM_011427]
A_51_P305052	0.238	0.00547	NM_172900	Mus musculus sialic acid binding Ig-like lectin 10 (Siglec10), mRNA [NM_172900]
A_52_P220573	4.341	0.00846	NM_009250	Mus musculus serine (or cysteine) proteinase inhibitor, clade I, member 1 (Serpini1), mRNA [NM_009250]
A_51_P287069	0.277	6.66e-06	NM_009825	Mus musculus serine (or cysteine) proteinase inhibitor, clade H, member 1 (Serpinh1), mRNA [NM_009825]
A_51_P376238	0.0379	0.044	NM_009776	Mus musculus serine (or cysteine) proteinase inhibitor, clade G, member 1 (Serping1), mRNA [NM_009776]
A_52_P35048	0.0918	3.54e-07	NM_011340	Mus musculus serine (or cysteine) proteinase inhibitor, clade F, member 1 (Serpinf1), mRNA [NM_011340]
A_51_P517075	0.0232	6.47e-08	NM_011340	Mus musculus serine (or cysteine) proteinase inhibitor, clade F, member 1 (Serpinf1), mRNA [NM_011340]
A_51_P183571	0.0159	2.27e-05	NM_008871	Mus musculus serine (or cysteine) proteinase inhibitor, clade E, member 1 (Serpine1), mRNA [NM_008871]
A_51_P101146	0.0553	0.00471	NM_011111	Mus musculus serine (or cysteine) proteinase inhibitor, clade B, member 2 (Serpinb2), mRNA [NM_011111]
A_51_P181297	0.248	0.00439	NM_025429	Mus musculus serine (or cysteine) proteinase inhibitor, clade B, member 1a (Serpinb1a), mRNA [NM_025429]
A_51_P358012	0.0914	0.0155	NM_009253	Mus musculus serine (or cysteine) proteinase inhibitor, clade A, member 3M (Serpina3m), mRNA [NM_009253]
A_51_P157112	0.137	0.00319	NM_008458	Mus musculus serine (or cysteine) proteinase inhibitor, clade A, member 3C (Serpina3c), mRNA [NM_008458]
A_51_P457196	3.848	0.0189	NM_016687	Mus musculus secreted frizzled-related sequence protein 4 (Sfrp4), mRNA [NM_016687]
A_51_P520849	0.00896	0.000183	NM_009144	Mus musculus secreted frizzled-related sequence protein 2 (Sfrp2), mRNA [NM_009144]
A_51_P317887	0.386	0.00763	NM_026907	Mus musculus secreted and transmembrane 1 (Sectm1), mRNA [NM_026907]
A_52_P101852	0.0367	1.9e-07	NM_009242	Mus musculus secreted acidic cysteine rich glycoprotein (Sparc), mRNA [NM_009242]
A_51_P431087	0.0149	1.96e-08	NM_009242	Mus musculus secreted acidic cysteine rich glycoprotein (Sparc), mRNA [NM_009242]
A_52_P27864	0.21	1.03e-05	NM_011360	Mus musculus sarcoglycan, epsilon (Sgce), mRNA [NM_011360]
A_51_P311137	0.225	6.9e-06	NM_011360	Mus musculus sarcoglycan, epsilon (Sgce), mRNA [NM_011360]
A_51_P389004	0.19	0.0221	NM_011891	Mus musculus sarcoglycan, delta (dystrophin-associated glycoprotein) (Sgcd), mRNA [NM_011891]
A_51_P384306	0.0664	0.0178	NM_015788	Mus musculus sacsin (Sacs), mRNA [NM_015788]
A_51_P105078	0.0328	1.79e-07	NM_011311	Mus musculus S100 calcium binding protein A4 (S100a4), mRNA [NM_011311]
A_51_P474518	0.262	7.88e-06	NM_033590	Mus musculus protocadherin gamma subfamily A, 7 (Pcdhga7), mRNA [NM_033590]
A_51_P470769	0.285	0.000272	NM_033590	Mus musculus protocadherin gamma subfamily A, 7 (Pcdhga7), mRNA [NM_033590]
A_51_P126258	0.108	0.0316	NM_033584	Mus musculus protocadherin gamma subfamily A, 1 (Pcdhga1), mRNA [NM_033584]
A_51_P184223	0.127	0.017	NM_053132	Mus musculus protocadherin beta 7 (Pcdhb7), mRNA [NM_053132]
A_52_P110741	0.0706	0.00291	NM_053130	Mus musculus protocadherin beta 5 (Pcdhb5), mRNA [NM_053130]
A_51_P257292	0.263	0.000475	NM_053130	Mus musculus protocadherin beta 5 (Pcdhb5), mRNA [NM_053130]
A_51_P109295	0.158	0.0271	NM_053128	Mus musculus protocadherin beta 3 (Pcdhb3), mRNA [NM_053128]
A_51_P268469	0.195	0.0112	NM_053144	Mus musculus protocadherin beta 19 (Pcdhb19), mRNA [NM_053144]
A_51_P511918	0.355	2.38e-05	NM_053143	Mus musculus protocadherin beta 18 (Pcdhb18), mRNA [NM_053143]
A_52_P180741	0.221	9.76e-07	NM_053142	Mus musculus protocadherin beta 17 (Pcdhb17), mRNA [NM_053142]
A_51_P337771	0.193	9.95e-05	NM_053142	Mus musculus protocadherin beta 17 (Pcdhb17), mRNA [NM_053142]
A_52_P24851	0.123	0.00491	NM_053141	Mus musculus protocadherin beta 16 (Pcdhb16), mRNA [NM_053141]
A_51_P191743	0.207	0.0142	NM_053141	Mus musculus protocadherin beta 16 (Pcdhb16), mRNA [NM_053141]
A_51_P240421	0.0925	0.000151	NM_053139	Mus musculus protocadherin beta 14 (Pcdhb14), mRNA [NM_053139]
A_51_P264708	0.308	0.0498	NM_053138	Mus musculus protocadherin beta 13 (Pcdhb13), mRNA [NM_053138]
A_51_P173114	0.122	0.0452	NM_130878	Mus musculus protocadherin 21 (Pcdh21), mRNA [NM_130878]
A_51_P120275	3.124	0.026	NM_017378	Mus musculus protocadherin 12 (Pcdh12), mRNA [NM_017378]
A_52_P465012	9.842	0.0248	NM_028392	Mus musculus protein phosphatase 2 (formerly 2A), regulatory subunit B (PR 52), beta isoform (Ppp2r2b), transcript variant 2, mRNA [NM_028392]
A_51_P220278	5.831	0.00159	NM_028392	Mus musculus protein phosphatase 2 (formerly 2A), regulatory subunit B (PR 52), beta isoform (Ppp2r2b), transcript variant 2, mRNA [NM_028392]
A_52_P679105	0.0267	7.48e-05	NM_029614	Mus musculus protease, serine, 23 (Prss23), mRNA [NM_029614]
A_51_P283818	0.0634	0.00768	NM_029614	Mus musculus protease, serine, 23 (Prss23), mRNA [NM_029614]
A_51_P258570	0.147	0.00962	NM_011177	Mus musculus protease, serine, 18 (Prss18), mRNA [NM_011177]
A_51_P225224	0.145	1.21e-08	NM_019564	Mus musculus protease, serine, 11 (Igf binding) (Prss11), mRNA [NM_019564]
A_51_P240448	0.0867	0.00414	NM_053191	Mus musculus protease inhibitor 15 (Pi15), mRNA [NM_053191]
A_52_P224760	0.0954	0.0261	NM_011198	Mus musculus prostaglandin-endoperoxide synthase 2 (Ptgs2), mRNA [NM_011198]
A_51_P254855	0.0551	0.000416	NM_011198	Mus musculus prostaglandin-endoperoxide synthase 2 (Ptgs2), mRNA [NM_011198]
A_51_P372819	0.0694	0.00124	NM_008968	Mus musculus prostaglandin I2 (prostacyclin) synthase (Ptgis), mRNA [NM_008968]
A_51_P202408	0.376	7.63e-05	NM_008967	Mus musculus prostaglandin I receptor (IP) (Ptgir), mRNA [NM_008967]
A_52_P153019	0.0518	0.0417	NM_008966	Mus musculus prostaglandin F receptor (Ptgfr), mRNA [NM_008966]
A_51_P312327	0.368	0.00214	NM_022415	Mus musculus prostaglandin E synthase (Ptges), mRNA [NM_022415]
A_51_P144303	0.303	0.0126	NM_013641	Mus musculus prostaglandin E receptor 1 (subtype EP1) (Ptger1), mRNA [NM_013641]
A_52_P220912	0.0655	0.0259	NM_177161	Mus musculus procollagen-proline, 2-oxoglutarate 4-dioxygenase (proline 4-hydroxylase), alpha polypeptide III (P4ha3), mRNA [NM_177161]
A_52_P663413	0.0353	1.83e-07	NM_011031	Mus musculus procollagen-proline, 2-oxoglutarate 4-dioxygenase (proline 4-hydroxylase), alpha II polypeptide (P4ha2), mRNA [NM_011031]
A_52_P593723	0.265	2.76e-06	NM_011030	Mus musculus procollagen-proline, 2-oxoglutarate 4-dioxygenase (proline 4-hydroxylase), alpha 1 polypeptide (P4ha1), mRNA [NM_011030]
A_51_P458067	0.298	1.85e-08	NM_011030	Mus musculus procollagen-proline, 2-oxoglutarate 4-dioxygenase (proline 4-hydroxylase), alpha 1 polypeptide (P4ha1), mRNA [NM_011030]
A_51_P372172	0.395	4.33e-05	NM_011962	Mus musculus procollagen-lysine, 2-oxoglutarate 5-dioxygenase 3 (Plod3), mRNA [NM_011962]
A_51_P291062	0.278	1.4e-05	NM_028266	Mus musculus procollagen, type XVI, alpha 1 (Col16a1), mRNA [NM_028266]
A_52_P170882	0.134	0.00188	NM_009928	Mus musculus procollagen, type XV (Col15a1), mRNA [NM_009928]
A_51_P159792	0.392	0.0376	NM_009928	Mus musculus procollagen, type XV (Col15a1), mRNA [NM_009928]
A_51_P326529	3.036	0.000655	NM_181277	Mus musculus procollagen, type XIV, alpha 1 (Col14a1), mRNA [NM_181277]
A_52_P475805	0.0348	0.00702	NM_007730	Mus musculus procollagen, type XII, alpha 1 (Col12a1), mRNA [NM_007730]
A_51_P255395	0.0751	2.99e-05	NM_007738	Mus musculus procollagen, type VII, alpha 1 (Col7a1), mRNA [NM_007738]
A_51_P279639	0.143	0.000149	NM_146007	Mus musculus procollagen, type VI, alpha 2 (Col6a2), mRNA [NM_146007]
A_51_P474496	0.0819	6.3e-08	NM_009933	Mus musculus procollagen, type VI, alpha 1 (Col6a1), mRNA [NM_009933]
A_52_P503796	0.185	0.0319	NM_016919	Mus musculus procollagen, type V, alpha 3 (Col5a3), mRNA [NM_016919]
A_51_P241995	0.0378	1.92e-06	NM_016919	Mus musculus procollagen, type V, alpha 3 (Col5a3), mRNA [NM_016919]
A_51_P247883	0.00341	2.34e-05	NM_007737	Mus musculus procollagen, type V, alpha 2 (Col5a2), mRNA [NM_007737]
A_51_P414637	0.00593	7.15e-06	NM_015734	Mus musculus procollagen, type V, alpha 1 (Col5a1), mRNA [NM_015734]
A_52_P496142	0.341	0.000407	NM_009932	Mus musculus procollagen, type IV, alpha 2 (Col4a2), mRNA [NM_009932]
A_51_P491350	0.355	0.00043	NM_009932	Mus musculus procollagen, type IV, alpha 2 (Col4a2), mRNA [NM_009932]
A_52_P518827	0.292	0.000443	NM_009931	Mus musculus procollagen, type IV, alpha 1 (Col4a1), mRNA [NM_009931]
A_51_P124254	0.262	0.000171	NM_009931	Mus musculus procollagen, type IV, alpha 1 (Col4a1), mRNA [NM_009931]
A_52_P684242	0.203	7.45e-05	NM_009930	Mus musculus procollagen, type III, alpha 1 (Col3a1), mRNA [NM_009930]
A_51_P515605	0.0106	1.67e-09	NM_009930	Mus musculus procollagen, type III, alpha 1 (Col3a1), mRNA [NM_009930]
A_51_P317141	0.0632	4.07e-05	NM_031163	Mus musculus procollagen, type II, alpha 1 (Col2a1), mRNA [NM_031163]
A_51_P182303	0.0243	1.27e-06	NM_007743	Mus musculus procollagen, type I, alpha 2 (Col1a2), mRNA [NM_007743]
A_52_P658611	0.0502	0.00409	NM_007742	Mus musculus procollagen, type I, alpha 1 (Col1a1), mRNA [NM_007742]
A_52_P525107	0.00532	1.12e-05	NM_007742	Mus musculus procollagen, type I, alpha 1 (Col1a1), mRNA [NM_007742]
A_51_P377094	0.0269	9.02e-08	NM_007742	Mus musculus procollagen, type I, alpha 1 (Col1a1), mRNA [NM_007742]
A_51_P371942	0.00742	1.3e-05	NM_008788	Mus musculus procollagen C-proteinase enhancer protein (Pcolce), mRNA [NM_008788]
A_51_P466229	0.156	3.78e-06	NM_026840	Mus musculus platelet-derived growth factor receptor-like (Pdgfrl), mRNA [NM_026840]
A_51_P150964	0.00437	3.56e-10	NM_008809	Mus musculus platelet derived growth factor receptor, beta polypeptide (Pdgfrb), mRNA [NM_008809]
A_52_P264283	0.371	0.03	NM_011058	Mus musculus platelet derived growth factor receptor, alpha polypeptide (Pdgfra), mRNA [NM_011058]
A_51_P345649	0.011	3.22e-09	NM_011058	Mus musculus platelet derived growth factor receptor, alpha polypeptide (Pdgfra), mRNA [NM_011058]
A_52_P409833	0.18	3.94e-07	NM_008872	Mus musculus plasminogen activator, tissue (Plat), mRNA [NM_008872]
A_51_P301566	0.0701	0.000281	NM_008872	Mus musculus plasminogen activator, tissue (Plat), mRNA [NM_008872]
A_52_P495729	0.152	3.95e-07	NM_011019	Mus musculus oncostatin M receptor (Osmr), mRNA [NM_011019]
A_51_P319460	0.0867	8.73e-09	NM_011019	Mus musculus oncostatin M receptor (Osmr), mRNA [NM_011019]
A_51_P176352	0.0232	0.00419	NM_013864	Mus musculus N-myc downstream regulated gene 2 (Ndrg2), mRNA [NM_013864]
A_51_P405606	0.307	0.000101	NM_010884	Mus musculus N-myc downstream regulated gene 1 (Ndrg1), mRNA [NM_010884]
A_52_P93910	0.136	7.66e-07	BC057028	Mus musculus neuropilin 2, mRNA (cDNA clone IMAGE:6827742) [BC057028]
A_52_P371237	0.0708	0.000155	NM_008737	Mus musculus neuropilin 1 (Nrp1), mRNA [NM_008737]
A_51_P469285	0.0989	9.89e-05	NM_008737	Mus musculus neuropilin 1 (Nrp1), mRNA [NM_008737]
A_51_P145948	0.0306	0.000646	NM_144946	Mus musculus neuropilin (NRP) and tolloid (TLL)-like 1 (Neto1), mRNA [NM_144946]
A_52_P684037	0.0524	0.0259	NM_010875	Mus musculus neural cell adhesion molecule 1 (Ncam1), mRNA [NM_010875]
A_52_P382754	0.115	2.46e-07	NM_010875	Mus musculus neural cell adhesion molecule 1 (Ncam1), mRNA [NM_010875]
A_52_P291924	0.106	0.00633	NM_010875	Mus musculus neural cell adhesion molecule 1 (Ncam1), mRNA [NM_010875]
A_52_P598895	3.291	0.00173	NM_001029836	Mus musculus nephronectin (Npnt), transcript variant 2, mRNA [NM_001029836]
A_52_P382785	3.271	0.000435	NM_033525	Mus musculus nephronectin (Npnt), mRNA [NM_033525]
A_51_P205481	0.397	2.19e-07	NM_144843	Mus musculus myotubularin related protein 6 (Mtmr6), mRNA [NM_144843]
A_51_P313711	0.307	0.0103	NM_022410	Mus musculus myosin, heavy polypeptide 9, non-muscle (Myh9), transcript variant 1, mRNA [NM_022410]
A_52_P680681	0.242	0.00081	NM_175260	Mus musculus myosin, heavy polypeptide 10, non-muscle (Myh10), mRNA [NM_175260]
A_51_P193612	0.333	0.00357	NM_175260	Mus musculus myosin, heavy polypeptide 10, non-muscle (Myh10), mRNA [NM_175260]
A_51_P469942	0.012	0.00468	NM_146386	Mus musculus myocardin (Myocd), transcript variant B, mRNA [NM_146386]
A_52_P557424	0.0389	0.00694	NM_145136	Mus musculus myocardin (Myocd), transcript variant A, mRNA [NM_145136]
A_51_P494361	0.292	0.000183	NM_175341	Mus musculus muscleblind-like 2 (Mbnl2), transcript variant 1, mRNA [NM_175341]
A_51_P189269	0.329	0.000201	NM_175341	Mus musculus muscleblind-like 2 (Mbnl2), transcript variant 1, mRNA [NM_175341]
A_52_P122871	0.379	0.00861	AF055908	Mus musculus multidrug resistant protein (Mdr) mRNA, partial cds. [AF055908]
A_52_P222775	0.292	3.96e-07	NM_016693	Mus musculus mitogen-activated protein kinase kinase kinase 6 (Map3k6), mRNA [NM_016693]
A_51_P170807	0.284	0.000144	NM_016693	Mus musculus mitogen-activated protein kinase kinase kinase 6 (Map3k6), mRNA [NM_016693]
A_52_P549427	0.0705	0.00021	BC053704	Mus musculus midline 1, mRNA (cDNA clone MGC:60591 IMAGE:30058736), complete cds. [BC053704]
A_51_P510284	0.148	3.51e-06	NM_010797	Mus musculus midline 1 (Mid1), mRNA [NM_010797]
A_52_P652316	0.346	0.000744	NM_153058	Mus musculus microtubule-associated protein, RP/EB family, member 2 (Mapre2), mRNA [NM_153058]
A_51_P438149	0.17	0.00038	NM_153058	Mus musculus microtubule-associated protein, RP/EB family, member 2 (Mapre2), mRNA [NM_153058]
A_51_P476689	5.021	0.0085	NM_010838	Mus musculus microtubule-associated protein tau (Mapt), mRNA [NM_010838]
A_52_P885499	0.113	1.44e-06	NM_010837	Mus musculus microtubule-associated protein 6 (Mtap6), mRNA [NM_010837]
A_51_P497263	0.147	3.12e-06	NM_010837	Mus musculus microtubule-associated protein 6 (Mtap6), mRNA [NM_010837]
A_52_P244572	0.293	5.86e-05	NM_008633	Mus musculus microtubule-associated protein 4 (Mtap4), mRNA [NM_008633]
A_51_P465445	0.358	0.000147	NM_008633	Mus musculus microtubule-associated protein 4 (Mtap4), mRNA [NM_008633]
A_51_P205139	0.345	0.00802	NM_008634	Mus musculus microtubule-associated protein 1 B (Mtap1b), mRNA [NM_008634]
A_51_P196113	3.575	0.00192	NM_019945	Mus musculus microtubule associated serine/threonine kinase 1 (Mast1), mRNA [NM_019945]
A_51_P356760	0.0633	0.00035	NM_138315	Mus musculus microtubule associated monoxygenase, calponin and LIM domain containing 1 (Mical1), mRNA [NM_138315]
A_52_P28379	0.128	0.0266	NM_008546	Mus musculus microfibrillar-associated protein 2 (Mfap2), mRNA [NM_008546]
A_51_P227502	0.0612	0.0003	NM_008546	Mus musculus microfibrillar-associated protein 2 (Mfap2), mRNA [NM_008546]
A_51_P363681	0.0195	0.00235	NM_015776	Mus musculus microfibrillar associated protein 5 (Mfap5), mRNA [NM_015776]
A_51_P424272	0.105	0.0167	NM_008631	Mus musculus metallothionein 4 (Mt4), mRNA [NM_008631]
A_51_P246317	0.0105	1.26e-08	NM_008630	Mus musculus metallothionein 2 (Mt2), mRNA [NM_008630]
A_52_P423810	0.156	0.000392	BC027262	Mus musculus metallothionein 1, mRNA (cDNA clone MGC:27821 IMAGE:3483861), complete cds. [BC027262]
A_51_P294979	0.169	1.37e-06	NM_013602	Mus musculus metallothionein 1 (Mt1), mRNA [NM_013602]
A_51_P268439	0.188	1.21e-05	NM_023061	Mus musculus melanoma cell adhesion molecule (Mcam), mRNA [NM_023061]
A_51_P427476	0.199	1.23e-05	NM_024263	Mus musculus matrix-remodelling associated 8 (Mxra8), mRNA [NM_024263]
A_51_P255699	0.0475	5.09e-08	NM_010809	Mus musculus matrix metalloproteinase 3 (Mmp3), mRNA [NM_010809]
A_51_P502132	0.13	1.96e-07	NM_011985	Mus musculus matrix metalloproteinase 23 (Mmp23), mRNA [NM_011985]
A_51_P341736	0.365	0.000193	NM_008610	Mus musculus matrix metalloproteinase 2 (Mmp2), mRNA [NM_008610]
A_52_P549223	5.506	0.00116	NM_032006	Mus musculus matrix metalloproteinase 1a (interstitial collagenase) (Mmp1a), mRNA [NM_032006]
A_51_P185688	7.581	0.00091	NM_032006	Mus musculus matrix metalloproteinase 1a (interstitial collagenase) (Mmp1a), mRNA [NM_032006]
A_51_P269166	0.0754	0.0111	NM_021412	Mus musculus matrix metalloproteinase 19 (Mmp19), mRNA [NM_021412]
A_51_P216303	0.353	1.04e-05	NM_008608	Mus musculus matrix metalloproteinase 14 (membrane-inserted) (Mmp14), mRNA [NM_008608]
A_51_P293087	0.21	7.12e-06	NM_008606	Mus musculus matrix metalloproteinase 11 (Mmp11), mRNA [NM_008606]
A_51_P426270	0.00848	0.000308	NM_008597	Mus musculus matrix Gla protein (Mgp), mRNA [NM_008597]
A_52_P297093	0.072	0.000324	NM_010770	Mus musculus matrilin 3 (Matn3), mRNA [NM_010770]
A_51_P484111	4.435	4.83e-06	NM_016762	Mus musculus matrilin 2 (Matn2), mRNA [NM_016762]
A_51_P145132	0.354	0.0177	NM_010779	Mus musculus mast cell protease 4 (Mcpt4), mRNA [NM_010779]
A_52_P342526	0.137	0.00842	NM_053083	Mus musculus lysyl oxidase-like 4 (Loxl4), mRNA [NM_053083]
A_51_P386533	0.0733	0.022	NM_053083	Mus musculus lysyl oxidase-like 4 (Loxl4), mRNA [NM_053083]
A_51_P275949	0.0187	7.06e-07	NM_033325	Mus musculus lysyl oxidase-like 2 (Loxl2), mRNA [NM_033325]
A_51_P304239	0.0144	8.73e-07	NM_010729	Mus musculus lysyl oxidase-like 1 (Loxl1), mRNA [NM_010729]
A_51_P300493	0.00404	2.83e-05	NM_010728	Mus musculus lysyl oxidase (Lox), mRNA [NM_010728]
A_51_P101929	0.111	2.54e-07	NM_010705	Mus musculus lectin, galactose binding, soluble 3 (Lgals3), mRNA [NM_010705]
A_51_P465281	0.0402	1.11e-07	NM_008495	Mus musculus lectin, galactose binding, soluble 1 (Lgals1), mRNA [NM_008495]
A_51_P199354	0.252	0.00397	NM_010683	Mus musculus laminin, gamma 1 (Lamc1), mRNA [NM_010683]
A_51_P191865	0.0212	0.000717	NM_008481	Mus musculus laminin, alpha 2 (Lama2), mRNA [NM_008481]
A_51_P120717	0.306	0.00363	NM_010721	Mus musculus lamin B1 (Lmnb1), mRNA [NM_010721]
A_51_P103396	3.846	0.000269	NM_016879	Mus musculus keratin complex 2, basic, gene 18 (Krt2-18), mRNA [NM_016879]
A_51_P356642	0.138	7.53e-06	NM_008471	Mus musculus keratin complex 1, acidic, gene 19 (Krt1-19), mRNA [NM_008471]
A_51_P482128	0.362	0.000301	NM_008469	Mus musculus keratin complex 1, acidic, gene 15 (Krt1-15), mRNA [NM_008469]
A_51_P118225	35.57	0.000755	NM_028078	Mus musculus junction adhesion molecule 4 (Jam4), mRNA [NM_028078]
A_51_P358354	0.0333	2.21e-06	NM_023277	Mus musculus junction adhesion molecule 3 (Jam3), mRNA [NM_023277]
A_52_P374846	0.0523	0.000997	NM_023844	Mus musculus junction adhesion molecule 2 (Jam2), mRNA [NM_023844]
A_51_P418375	0.0975	0.00089	NM_023844	Mus musculus junction adhesion molecule 2 (Jam2), mRNA [NM_023844]
A_52_P644273	0.0944	0.0116	NM_028679	Mus musculus interleukin-1 receptor-associated kinase 3 (Irak3), mRNA [NM_028679]
A_52_P386627	0.0155	0.000772	NM_028679	Mus musculus interleukin-1 receptor-associated kinase 3 (Irak3), mRNA [NM_028679]
A_51_P166941	0.0349	0.00508	NM_028679	Mus musculus interleukin-1 receptor-associated kinase 3 (Irak3), mRNA [NM_028679]
A_51_P473888	0.179	3.06e-05	NM_010560	Mus musculus interleukin 6 signal transducer (Il6st), mRNA [NM_010560]
A_51_P464478	0.312	1.04e-05	NM_010557	Mus musculus interleukin 4 receptor, alpha (Il4ra), transcript variant 2, mRNA [NM_010557]
A_51_P183912	0.174	0.00399	NM_016671	Mus musculus interleukin 27 receptor, alpha (Il27ra), mRNA [NM_016671]
A_51_P286496	0.19	0.0239	NM_008368	Mus musculus interleukin 2 receptor, beta chain (Il2rb), mRNA [NM_008368]
A_52_P15461	3.962	0.000185	NM_008357	Mus musculus interleukin 15 (Il15), mRNA [NM_008357]
A_51_P470079	0.267	0.0439	NM_010555	Mus musculus interleukin 1 receptor, type II (Il1r2), mRNA [NM_010555]
A_51_P271503	0.193	0.00025	NM_008362	Mus musculus interleukin 1 receptor, type I (Il1r1), mRNA [NM_008362]
A_52_P431159	0.189	8.4e-06	NM_031167	Mus musculus interleukin 1 receptor antagonist (Il1rn), mRNA [NM_031167]
A_52_P180130	0.00307	0.000808	NM_145467	Mus musculus integrin, beta-like 1 (Itgbl1), mRNA [NM_145467]
A_51_P417720	0.0085	0.00481	NM_176922	Mus musculus integrin, alpha 11 (Itga11), mRNA [NM_176922]
A_52_P93974	3.162	0.0146	NM_021359	Mus musculus integrin beta 6 (Itgb6), mRNA [NM_021359]
A_52_P459521	3.837	3.06e-05	NM_001005607	Mus musculus integrin beta 4 (Itgb4), transcript variant 3, mRNA [NM_001005607]
A_51_P382970	0.0398	0.0319	NM_133721	Mus musculus integrin alpha 9 (Itga9), mRNA [NM_133721]
A_52_P413034	0.335	0.0273	NM_008398	Mus musculus integrin alpha 7 (Itga7), mRNA [NM_008398]
A_51_P181671	0.294	0.00471	NM_008398	Mus musculus integrin alpha 7 (Itga7), mRNA [NM_008398]
A_52_P364140	0.0333	1.76e-06	NM_010577	Mus musculus integrin alpha 5 (fibronectin receptor alpha) (Itga5), mRNA [NM_010577]
A_52_P223495	3.287	0.0471	NM_010576	Mus musculus integrin alpha 4 (Itga4), mRNA [NM_010576]
A_51_P515056	3.168	9.78e-05	NM_013565	Mus musculus integrin alpha 3 (Itga3), mRNA [NM_013565]
A_51_P230405	3.852	5.62e-05	NM_013565	Mus musculus integrin alpha 3 (Itga3), mRNA [NM_013565]
A_52_P612019	0.303	0.0355	NM_008396	Mus musculus integrin alpha 2 (Itga2), mRNA [NM_008396]
A_51_P472292	0.0152	6.8e-09	NM_008048	Mus musculus insulin-like growth factor binding protein 7 (Igfbp7), mRNA [NM_008048]
A_51_P374571	0.106	2.59e-06	NM_008344	Mus musculus insulin-like growth factor binding protein 6 (Igfbp6), mRNA [NM_008344]
A_52_P257502	8.288	1.28e-06	NM_010517	Mus musculus insulin-like growth factor binding protein 4 (Igfbp4), mRNA [NM_010517]
A_51_P398971	5.391	4.19e-07	NM_010517	Mus musculus insulin-like growth factor binding protein 4 (Igfbp4), mRNA [NM_010517]
A_52_P508974	0.0149	0.00271	NM_023670	Mus musculus insulin-like growth factor 2, binding protein 3 (Igf2bp3), mRNA [NM_023670]
A_52_P271232	0.0365	0.00116	NM_023670	Mus musculus insulin-like growth factor 2, binding protein 3 (Igf2bp3), mRNA [NM_023670]
A_51_P302336	0.0371	0.00011	NM_023670	Mus musculus insulin-like growth factor 2, binding protein 3 (Igf2bp3), mRNA [NM_023670]
A_52_P449871	9.852	1.61e-06	NM_031166	Mus musculus inhibitor of DNA binding 4 (Id4), mRNA [NM_031166]
A_51_P494430	5.605	8.37e-06	NM_031166	Mus musculus inhibitor of DNA binding 4 (Id4), mRNA [NM_031166]
A_51_P380178	0.278	0.000546	NM_008321	Mus musculus inhibitor of DNA binding 3 (Id3), mRNA [NM_008321]
A_51_P239750	0.313	9.3e-06	NM_008380	Mus musculus inhibin beta-A (Inhba), mRNA [NM_008380]
A_52_P401484	0.273	0.00319	NM_010564	Mus musculus inhibin alpha (Inha), mRNA [NM_010564]
A_51_P127297	0.259	0.00324	NM_008288	Mus musculus hydroxysteroid 11-beta dehydrogenase 1 (Hsd11b1), mRNA [NM_008288]
A_51_P243435	3.006	0.0241	NM_010475	Mus musculus hydroxysteroid (17-beta) dehydrogenase 1 (Hsd17b1), mRNA [NM_010475]
A_51_P398868	0.329	0.00922	NM_008217	Mus musculus hyaluronan synthase 3 (Has3), mRNA [NM_008217]
A_51_P213359	0.0422	1.46e-07	NM_008216	Mus musculus hyaluronan synthase 2 (Has2), mRNA [NM_008216]
A_52_P435080	0.179	0.00766	NM_010427	Mus musculus hepatocyte growth factor (Hgf), mRNA [NM_010427]
A_51_P345867	0.274	0.0363	NM_011939	Mus musculus heat shock transcription factor 4 (Hsf4), mRNA [NM_011939]
A_51_P447874	0.0506	7.92e-05	NM_013868	Mus musculus heat shock protein family, member 7 (cardiovascular) (Hspb7), mRNA [NM_013868]
A_51_P346445	0.0567	0.000428	NM_013868	Mus musculus heat shock protein family, member 7 (cardiovascular) (Hspb7), mRNA [NM_013868]
A_51_P322138	0.301	0.0339	NM_024441	Mus musculus heat shock protein 2 (Hspb2), mRNA [NM_024441]
A_51_P130332	0.223	0.000175	NM_028306	Mus musculus heat shock protein 12B (Hspa12b), mRNA [NM_028306]
A_52_P404533	0.169	8.06e-08	NM_013560	Mus musculus heat shock protein 1 (Hspb1), mRNA [NM_013560]
A_51_P506899	0.062	0.045	NM_175199	Mus musculus heat shock 70kDa protein 12A (Hspa12a), mRNA [NM_175199]
A_52_P420479	0.128	0.00751	NM_010402	Mus musculus heart and neural crest derivatives expressed transcript 2 (Hand2), mRNA [NM_010402]
A_51_P147850	0.0394	0.00814	NM_010402	Mus musculus heart and neural crest derivatives expressed transcript 2 (Hand2), mRNA [NM_010402]
A_51_P464300	0.356	5.87e-06	NM_008107	Mus musculus growth differentiation factor 1 (Gdf1), mRNA [NM_008107]
A_51_P342446	0.0727	0.013	NM_008088	Mus musculus growth arrest specific 7 (Gas7), mRNA [NM_008088]
A_51_P130544	0.328	0.000858	BC004622	Mus musculus growth arrest specific 5, mRNA (cDNA clone MGC:6251 IMAGE:3585621), complete cds. [BC004622]
A_51_P366867	0.353	0.000129	NM_013525	Mus musculus growth arrest specific 5 (Gas5), mRNA [NM_013525]
A_51_P157083	0.114	3.86e-07	NM_008086	Mus musculus growth arrest specific 1 (Gas1), mRNA [NM_008086]
A_51_P315904	0.278	8.44e-05	NM_011817	Mus musculus growth arrest and DNA-damage-inducible 45 gamma (Gadd45g), mRNA [NM_011817]
A_51_P241465	0.0131	2.04e-08	NM_146120	Mus musculus gelsolin (Gsn), mRNA [NM_146120]
A_51_P385639	0.209	0.0172	NM_010291	Mus musculus gap junction membrane channel protein beta 5 (Gjb5), mRNA [NM_010291]
A_51_P267622	4.927	0.000178	NM_008125	Mus musculus gap junction membrane channel protein beta 2 (Gjb2), mRNA [NM_008125]
A_51_P462422	4.132	0.0438	NM_008124	Mus musculus gap junction membrane channel protein beta 1 (Gjb1), mRNA [NM_008124]
A_52_P285041	0.0829	6.48e-05	NM_008122	Mus musculus gap junction membrane channel protein alpha 7 (Gja7), mRNA [NM_008122]
A_51_P138450	0.0916	0.000216	NM_008122	Mus musculus gap junction membrane channel protein alpha 7 (Gja7), mRNA [NM_008122]
A_52_P168231	3.099	0.0016	NM_021458	Mus musculus frizzled homolog 3 (Drosophila) (Fzd3), mRNA [NM_021458]
A_51_P404077	0.29	3.09e-06	NM_020510	Mus musculus frizzled homolog 2 (Drosophila) (Fzd2), mRNA [NM_020510]
A_52_P597634	0.22	5.25e-07	NM_021457	Mus musculus frizzled homolog 1 (Drosophila) (Fzd1), mRNA [NM_021457]
A_51_P215106	0.00434	7.6e-06	NM_008047	Mus musculus follistatin-like 1 (Fstl1), mRNA [NM_008047]
A_51_P381821	0.131	0.000975	NM_008046	Mus musculus follistatin (Fst), mRNA [NM_008046]
A_52_P551987	4.694	0.0261	NM_177091	Mus musculus fibronectin type III domain containing 7 (Fndc7), mRNA [NM_177091]
A_52_P490910	0.0946	3.22e-06	NM_022424	Mus musculus fibronectin type III domain containing 4 (Fndc4), mRNA [NM_022424]
A_52_P327381	0.177	0.0256	NM_022424	Mus musculus fibronectin type III domain containing 4 (Fndc4), mRNA [NM_022424]
A_51_P409825	0.145	7.81e-05	NM_022424	Mus musculus fibronectin type III domain containing 4 (Fndc4), mRNA [NM_022424]
A_52_P476935	4.455	3.76e-05	NM_178382	Mus musculus fibronectin leucine rich transmembrane protein 3 (Flrt3), mRNA [NM_178382]
A_51_P142295	8.635	0.00211	NM_178382	Mus musculus fibronectin leucine rich transmembrane protein 3 (Flrt3), mRNA [NM_178382]
A_51_P103254	0.132	0.000299	NM_201518	Mus musculus fibronectin leucine rich transmembrane protein 2 (Flrt2), mRNA [NM_201518]
A_52_P11817	0.305	0.000149	NM_010233	Mus musculus fibronectin 1 (Fn1), mRNA [NM_010233]
A_51_P100856	0.301	0.000254	NM_010233	Mus musculus fibronectin 1 (Fn1), mRNA [NM_010233]
A_51_P465331	0.0262	7.63e-05	NM_008008	Mus musculus fibroblast growth factor 7 (Fgf7), mRNA [NM_008008]
A_52_P376768	0.0856	0.0133	NM_008006	Mus musculus fibroblast growth factor 2 (Fgf2), mRNA [NM_008006]
A_51_P399845	0.193	0.00777	NM_008006	Mus musculus fibroblast growth factor 2 (Fgf2), mRNA [NM_008006]
A_51_P249957	0.0397	0.00145	NM_008005	Mus musculus fibroblast growth factor 18 (Fgf18), mRNA [NM_008005]
A_52_P42269	0.28	0.0251	NM_008002	Mus musculus fibroblast growth factor 10 (Fgf10), mRNA [NM_008002]
A_52_P538673	4.926	0.000688	NM_010197	Mus musculus fibroblast growth factor 1 (Fgf1), mRNA [NM_010197]
A_52_P266132	0.24	0.00299	NM_008013	Mus musculus fibrinogen-like protein 2 (Fgl2), mRNA [NM_008013]
A_51_P327511	0.266	0.0132	NM_008013	Mus musculus fibrinogen-like protein 2 (Fgl2), mRNA [NM_008013]
A_51_P362176	0.0505	0.000788	NM_133862	Mus musculus fibrinogen, gamma polypeptide (Fgg), mRNA [NM_133862]
A_52_P224801	0.00769	0.00147	NM_007993	Mus musculus fibrillin 1 (Fbn1), mRNA [NM_007993]
A_51_P467224	0.00416	8.77e-05	NM_007993	Mus musculus fibrillin 1 (Fbn1), mRNA [NM_007993]
A_52_P451796	0.114	4.27e-07	NM_021890	Mus musculus fatty acid desaturase 3 (Fads3), mRNA [NM_021890]
A_51_P464029	0.0792	3.21e-07	NM_021890	Mus musculus fatty acid desaturase 3 (Fads3), mRNA [NM_021890]
A_51_P358112	0.22	0.000154	NM_146094	Mus musculus fatty acid desaturase 1 (Fads1), mRNA [NM_146094]
A_52_P564544	0.0802	0.0357	NM_024406	Mus musculus fatty acid binding protein 4, adipocyte (Fabp4), mRNA [NM_024406]
A_51_P336833	0.0152	0.00699	NM_024406	Mus musculus fatty acid binding protein 4, adipocyte (Fabp4), mRNA [NM_024406]
A_51_P336830	0.0347	0.0102	NM_024406	Mus musculus fatty acid binding protein 4, adipocyte (Fabp4), mRNA [NM_024406]
A_51_P366061	0.186	0.000182	NM_007984	Mus musculus fascin homolog 1, actin bundling protein (Strongylocentrotus) purpuratus) (Fscn1), mRNA [NM_007984]
A_51_P345393	0.356	0.000116	NM_007987	Mus musculus Fas (TNF receptor superfamily member) (Fas), mRNA [NM_007987]
A_51_P315411	0.0185	0.00189	NM_013813	Mus musculus erythrocyte protein band 4.1-like 3 (Epb4.1l3), mRNA [NM_013813]
A_52_P260914	0.208	1.09e-05	BC055044	Mus musculus erythrocyte protein band 4.1-like 2, mRNA (cDNA clone IMAGE:6490305), complete cds. [BC055044]
A_52_P621940	0.285	3.79e-05	NM_013511	Mus musculus erythrocyte protein band 4.1-like 2 (Epb4.1l2), mRNA [NM_013511]
A_52_P305654	0.254	4.76e-05	NM_013511	Mus musculus erythrocyte protein band 4.1-like 2 (Epb4.1l2), mRNA [NM_013511]
A_51_P116940	0.373	0.000346	NM_007940	Mus musculus epoxide hydrolase 2, cytoplasmic (Ephx2), mRNA [NM_007940]
A_52_P582374	26.95	0.00559	NM_178825	Mus musculus epithelial stromal interaction 1 (breast) (Epsti1), transcript variant b, mRNA [NM_178825]
A_51_P376050	28.61	0.00278	NM_029495	Mus musculus epithelial stromal interaction 1 (breast) (Epsti1), transcript variant a, mRNA [NM_029495]
A_51_P446510	0.0728	2.61e-05	NM_010129	Mus musculus epithelial membrane protein 3 (Emp3), mRNA [NM_010129]
A_52_P120037	0.21	7e-05	NM_010128	Mus musculus epithelial membrane protein 1 (Emp1), mRNA [NM_010128]
A_51_P171215	0.057	0.00663	NM_007950	Mus musculus epiregulin (Ereg), mRNA [NM_007950]
A_51_P160544	0.144	0.000146	NM_021474	Mus musculus epidermal growth factor-containing fibulin-like extracellular matrix protein 2 (Efemp2), mRNA [NM_021474]
A_51_P337412	0.0292	7.52e-05	NM_146015	Mus musculus epidermal growth factor-containing fibulin-like extracellular matrix protein 1 (Efemp1), mRNA [NM_146015]
A_52_P56471	0.23	8.57e-06	NM_007912	Mus musculus epidermal growth factor receptor (Egfr), transcript variant 2, mRNA [NM_007912]
A_51_P392242	0.24	1.1e-05	NM_007912	Mus musculus epidermal growth factor receptor (Egfr), transcript variant 2, mRNA [NM_007912]
A_52_P674338	0.139	0.0019	NM_207655	Mus musculus epidermal growth factor receptor (Egfr), transcript variant 1, mRNA [NM_207655]
A_52_P106259	0.0865	2.06e-05	NM_207655	Mus musculus epidermal growth factor receptor (Egfr), transcript variant 1, mRNA [NM_207655]
A_51_P388478	0.272	0.000336	NM_010110	Mus musculus ephrin B1 (Efnb1), mRNA [NM_010110]
A_52_P315155	0.341	0.000574	NM_010142	Mus musculus Eph receptor B2 (Ephb2), mRNA [NM_010142]
A_51_P163714	0.248	0.0311	NM_010142	Mus musculus Eph receptor B2 (Ephb2), mRNA [NM_010142]
A_52_P502577	0.14	0.000547	NM_010101	Mus musculus endothelial differentiation, sphingolipid G-protein-coupled receptor, 3 (Edg3), mRNA [NM_010101]
A_51_P137523	0.0625	0.000116	NM_010101	Mus musculus endothelial differentiation, sphingolipid G-protein-coupled receptor, 3 (Edg3), mRNA [NM_010101]
A_52_P507802	0.131	2.77e-06	NM_010336	Mus musculus endothelial differentiation, lysophosphatidic acid G-protein-coupled receptor, 2 (Edg2), mRNA [NM_010336]
A_51_P475573	0.141	0.000664	NM_010336	Mus musculus endothelial differentiation, lysophosphatidic acid G-protein-coupled receptor, 2 (Edg2), mRNA [NM_010336]
A_52_P532227	0.0688	0.0257	NM_007901	Mus musculus endothelial differentiation sphingolipid G-protein-coupled receptor 1 (Edg1), mRNA [NM_007901]
A_52_P527800	0.0544	2.44e-07	NM_145158	Mus musculus elastin microfibril interfacer 2 (Emilin2), mRNA [NM_145158]
A_51_P305770	0.0509	0.000253	NM_145158	Mus musculus elastin microfibril interfacer 2 (Emilin2), mRNA [NM_145158]
A_51_P222359	0.0963	5.34e-05	NM_133918	Mus musculus elastin microfibril interfacer 1 (Emilin1), mRNA [NM_133918]
A_52_P578634	0.159	0.00043	NM_033612	Mus musculus elastase 1, pancreatic (Ela1), mRNA [NM_033612]
A_52_P220176	0.0479	0.037	NM_015814	Mus musculus dickkopf homolog 3 (Xenopus laevis) (Dkk3), mRNA [NM_015814]
A_51_P435239	0.396	1.4e-06	NM_010026	Mus musculus development and differentiation enhancing (Ddef1), mRNA [NM_010026]
A_51_P335969	0.358	0.00891	NM_010043	Mus musculus desmin (Des), mRNA [NM_010043]
A_52_P232637	115.3	0.00699	NM_007857	Mus musculus desert hedgehog (Dhh), mRNA [NM_007857]
A_51_P116651	0.222	0.000201	NM_019759	Mus musculus dermatopontin (Dpt), mRNA [NM_019759]
A_51_P264769	0.333	0.0358	NM_016779	Mus musculus dentin matrix protein 1 (Dmp1), mRNA [NM_016779]
A_51_P388412	11.15	7.81e-06	NM_010016	Mus musculus decay accelerating factor 1 (Daf1), mRNA [NM_010016]
A_52_P32121	0.0584	1.39e-05	NM_175451	Mus musculus cytoskeleton-associated protein 4 (Ckap4), mRNA [NM_175451]
A_51_P461429	0.0774	0.00684	NM_007825	Mus musculus cytochrome P450, family 7, subfamily b, polypeptide 1 (Cyp7b1), mRNA [NM_007825]
A_52_P302345	0.176	0.00434	NM_133969	Mus musculus cytochrome P450, family 4, subfamily v, polypeptide 3 (Cyp4v3), mRNA [NM_133969]
A_51_P118704	0.139	0.0248	NM_007823	Mus musculus cytochrome P450, family 4, subfamily b, polypeptide 1 (Cyp4b1), mRNA [NM_007823]
A_51_P501844	0.242	0.000589	NM_175475	Mus musculus cytochrome P450, family 26, subfamily b, polypeptide 1 (Cyp26b1), mRNA [NM_175475]
A_52_P88648	6.052	6.01e-05	NM_009996	Mus musculus cytochrome P450, family 24, subfamily a, polypeptide 1 (Cyp24a1), mRNA [NM_009996]
A_51_P124133	0.238	0.00459	NM_010006	Mus musculus cytochrome P450, family 2, subfamily d, polypeptide 9 (Cyp2d9), mRNA [NM_010006]
A_51_P124126	0.142	0.00402	NM_019823	Mus musculus cytochrome P450, family 2, subfamily d, polypeptide 22 (Cyp2d22), mRNA [NM_019823]
A_51_P255456	0.237	1.84e-05	NM_009994	Mus musculus cytochrome P450, family 1, subfamily b, polypeptide 1 (Cyp1b1), mRNA [NM_009994]
A_52_P53906	0.149	2.54e-07	NM_009829	Mus musculus cyclin D2 (Ccnd2), mRNA [NM_009829]
A_52_P514391	0.0849	0.000218	NM_009829	Mus musculus cyclin D2 (Ccnd2), mRNA [NM_009829]
A_51_P433228	0.107	4.06e-06	NM_009829	Mus musculus cyclin D2 (Ccnd2), mRNA [NM_009829]
A_51_P324690	0.239	0.0152	NM_053109	Mus musculus C-type lectin domain family 2, member d (Clec2d), mRNA [NM_053109]
A_52_P566665	0.149	0.0305	NM_025809	Mus musculus C-type lectin domain family 14, member a (Clec14a), mRNA [NM_025809]
A_51_P155977	0.206	0.0341	NM_025809	Mus musculus C-type lectin domain family 14, member a (Clec14a), mRNA [NM_025809]
A_51_P157042	0.0698	0.000171	NM_010217	Mus musculus connective tissue growth factor (Ctgf), mRNA [NM_010217]
A_51_P512525	4.204	0.0436	NM_009888	Mus musculus complement component factor h (Cfh), mRNA [NM_009888]
A_51_P428708	0.341	7.95e-06	NM_009780	Mus musculus complement component 4 (within H-2S) (C4), mRNA [NM_009780]
A_51_P110301	0.218	3.95e-05	NM_009778	Mus musculus complement component 3 (C3), mRNA [NM_009778]
A_52_P428699	0.0597	0.00411	NM_013484	Mus musculus complement component 2 (within H-2S) (C2), mRNA [NM_013484]
A_51_P497985	0.0435	0.00444	NM_013484	Mus musculus complement component 2 (within H-2S) (C2), mRNA [NM_013484]
A_51_P384318	0.301	0.000488	NM_023143	Mus musculus complement component 1, r subcomponent (C1r), mRNA [NM_023143]
A_51_P195506	0.211	1.37e-05	NM_007778	Mus musculus colony stimulating factor 1 (macrophage) (Csf1), mRNA [NM_007778]
A_52_P195100	0.0256	0.00171	NM_178793	Mus musculus collagen and calcium binding EGF domains 1 (Ccbe1), mRNA [NM_178793]
A_52_P344290	0.145	6.85e-05	NM_010169	Mus musculus coagulation factor II (thrombin) receptor (F2r), mRNA [NM_010169]
A_52_P322725	0.134	0.0277	AK087418	Mus musculus clone:E130014I11 product:cadherin 2, full insert sequence. [AK087418]
A_52_P975	0.363	0.00605	AK048543	Mus musculus clone:C130071K18 product:matrix metalloproteinase 16, full insert sequence [AK048543]
A_52_P70231	0.0509	0.00922	AK046558	Mus musculus clone:B430009L16 product:a disintegrin-like and metalloprotease (reprolysin type) with thrombospondin type 1 motif, 5 (aggrecanase-2), full insert sequence [AK046558]
A_52_P558502	7.615	0.00182	AK038014	Mus musculus clone:A130071K09 product:interleukin 16, full insert sequence. [AK038014]
A_52_P168953	0.0767	0.00309	AK034871	Mus musculus clone:9430051N09 product:chondroitin sulfate proteoglycan 2, full insert sequence. [AK034871]
A_52_P54106	0.386	0.00733	AK034547	Mus musculus clone:9430004F14 product:growth hormone receptor, full insert sequence. [AK034547]
A_52_P247185	0.262	0.000139	AK031598	Mus musculus clone:6030458D19 product:mannan-binding lectin serine protease 1, full insert sequence. [AK031598]
A_52_P424253	0.0166	0.00435	AK031577	Mus musculus clone:6030456A07 product:procollagen, type I, alpha 2, full insert sequence. [AK031577]
A_52_P8643	0.195	0.016	AK031544	Mus musculus clone:6030449K06 product:COLLAGEN ALPHA 1(III) CHAIN PRECURSOR, full insert sequence. [AK031544]
A_52_P265996	3.471	0.0496	AK031375	Mus musculus clone:6030416D17 product:neuregulin 1, full insert sequence. [AK031375]
A_52_P65408	4.163	0.00263	AK077879	Mus musculus clone:6030402G09 product:catenin alpha-like 1, full insert sequence. [AK077879]
A_52_P199084	12.34	0.0155	AK030285	Mus musculus clone:5031405O06 product:decay accelerating factor 1, full insert sequence [AK030285]
A_52_P201531	0.387	3.54e-05	AK029836	Mus musculus clone:4931409E17 product:MYOSIN-IXA homolog [Homo sapiens], full insert sequence. [AK029836]
A_52_P582568	0.144	0.033	AK029782	Mus musculus clone:4930554I11 product:DERMATAN [AK029782]
A_52_P99888	7.753	5.81e-05	AK028875	Mus musculus clone:4732465K06 product:CXC chemokine ligand 16, full insert sequence. [AK028875]
A_52_P150851	0.232	0.000593	AK028812	Mus musculus clone:4732458B12 product:ADAMTS-12 PRECURSOR (EC 3.4.24.-) (A DISINTEGRIN AND METALLOPROTEINASE WITH THROMBOSPONDIN MOTIFS 12) (ADAM-TS 12) (ADAM- TS12) homolog [Homo...
A_51_P219970	0.221	0.000179	AK007931	Mus musculus clone:1810062B19 product:elastase 1, pancreatic, full insert sequence. [AK007931]
A_52_P109941	14.24	0.0138	NM_007575	Mus musculus class II transactivator (C2ta), mRNA [NM_007575]
A_52_P549032	3.054	0.0116	NM_026599	Mus musculus cingulin-like 1 (Cgnl1), mRNA [NM_026599]
A_51_P184184	0.172	0.00999	NM_016673	Mus musculus ciliary neurotrophic factor receptor (Cntfr), mRNA [NM_016673]
A_51_P382684	0.151	0.00126	NM_021350	Mus musculus choroideremia-like (Chml), mRNA [NM_021350]
A_52_P604849	0.223	0.00925	NM_013884	Mus musculus chondroitin sulfate proteoglycan 5 (Cspg5), mRNA [NM_013884]
A_51_P160824	0.12	6.12e-05	NM_139001	Mus musculus chondroitin sulfate proteoglycan 4 (Cspg4), mRNA [NM_139001]
A_51_P354307	0.072	0.0149	NM_172469	Mus musculus chloride intracellular channel 6 (Clic6), mRNA [NM_172469]
A_51_P193993	4.21	0.0192	NM_172621	Mus musculus chloride intracellular channel 5 (Clic5), mRNA [NM_172621]
A_51_P127681	0.276	1.28e-07	NM_013885	Mus musculus chloride intracellular channel 4 (mitochondrial) (Clic4), mRNA [NM_013885]
A_52_P152274	9.208	0.00056	NM_024412	Mus musculus chloride channel Ka (Clcnka), mRNA [NM_024412]
A_51_P253074	0.102	0.00216	NM_027979	Mus musculus chitinase 1 (chitotriosidase) (Chit1), mRNA [NM_027979]
A_51_P321886	0.069	4.07e-05	NM_024217	Mus musculus chemokine-like factor super family 3 (Cklfsf3), mRNA [NM_024217]
A_52_P675395	0.169	1.7e-06	NM_007722	Mus musculus chemokine orphan receptor 1 (Cmkor1), mRNA [NM_007722]
A_51_P461665	0.19	0.00245	NM_008599	Mus musculus chemokine (C-X-C motif) ligand 9 (Cxcl9), mRNA [NM_008599]
A_51_P374203	7.659	0.000168	NM_023158	Mus musculus chemokine (C-X-C motif) ligand 16 (Cxcl16), mRNA [NM_023158]
A_51_P172502	0.189	3.11e-06	NM_013655	Mus musculus chemokine (C-X-C motif) ligand 12 (Cxcl12), transcript variant 2, mRNA [NM_013655]
A_52_P685021	0.178	0.000137	NM_021704	Mus musculus chemokine (C-X-C motif) ligand 12 (Cxcl12), transcript variant 1, mRNA [NM_021704]
A_51_P432641	0.0693	0.0115	NM_021274	Mus musculus chemokine (C-X-C motif) ligand 10 (Cxcl10), mRNA [NM_021274]
A_51_P464703	0.0516	0.000269	NM_021443	Mus musculus chemokine (C-C motif) ligand 8 (Ccl8), mRNA [NM_021443]
A_52_P208763	0.0601	0.000217	NM_013654	Mus musculus chemokine (C-C motif) ligand 7 (Ccl7), mRNA [NM_013654]
A_51_P436652	0.067	8.65e-07	NM_013654	Mus musculus chemokine (C-C motif) ligand 7 (Ccl7), mRNA [NM_013654]
A_51_P286737	0.352	0.000905	NM_011333	Mus musculus chemokine (C-C motif) ligand 2 (Ccl2), mRNA [NM_011333]
A_51_P114462	0.366	0.0256	NM_011332	Mus musculus chemokine (C-C motif) ligand 17 (Ccl17), mRNA [NM_011332]
A_51_P117739	0.0139	0.00141	NM_010216	Mus musculus c-fos induced growth factor (Figf), mRNA [NM_010216]
A_52_P559545	0.149	4.99e-07	NM_207298	Mus musculus cerebral endothelial cell adhesion molecule 1 (Ceecam1), mRNA [NM_207298]
A_52_P233703	0.189	0.0187	NM_172633	Mus musculus cerebellin 2 precursor protein (Cbln2), mRNA [NM_172633]
A_52_P233701	0.0362	0.00631	NM_172633	Mus musculus cerebellin 2 precursor protein (Cbln2), mRNA [NM_172633]
A_52_P613769	0.392	0.00228	NM_007697	Mus musculus cell adhesion molecule with homology to L1CAM (Chl1), mRNA [NM_007697]
A_51_P228604	0.341	0.0219	NM_027839	Mus musculus CEA-related cell adhesion molecule 20 (Ceacam20), mRNA [NM_027839]
A_52_P244005	0.37	0.00034	NM_009855	Mus musculus CD80 antigen (Cd80), mRNA [NM_009855]
A_51_P511810	0.182	8.86e-06	NM_007653	Mus musculus Cd63 antigen (Cd63), mRNA [NM_007653]
A_51_P221014	0.368	2.31e-06	NM_010581	Mus musculus CD47 antigen (Rh-related antigen, integrin-associated signal transducer) (Cd47), mRNA [NM_010581]
A_52_P43549	4.383	5.32e-05	NM_007646	Mus musculus CD38 antigen (Cd38), mRNA [NM_007646]
A_52_P168962	4.227	0.0025	NM_007646	Mus musculus CD38 antigen (Cd38), mRNA [NM_007646]
A_51_P514623	0.0085	0.00286	NM_025422	Mus musculus CD302 antigen (Cd302), mRNA [NM_025422]
A_52_P5454	0.0328	0.000269	NM_054042	Mus musculus CD248 antigen, endosialin (Cd248), mRNA [NM_054042]
A_51_P188271	0.0159	6.09e-05	NM_054042	Mus musculus CD248 antigen, endosialin (Cd248), mRNA [NM_054042]
A_51_P231042	0.25	0.00197	NM_053094	Mus musculus CD163 antigen (Cd163), mRNA [NM_053094]
A_52_P8587	0.0303	0.00647	NM_153098	Mus musculus CD109 antigen (Cd109), mRNA [NM_153098]
A_52_P134052	0.071	0.0369	NM_153098	Mus musculus CD109 antigen (Cd109), mRNA [NM_153098]
A_51_P349546	0.0765	3.73e-05	NM_153098	Mus musculus CD109 antigen (Cd109), mRNA [NM_153098]
A_51_P444447	0.323	1.27e-07	NM_007679	Mus musculus CCAAT/enhancer binding protein (C/EBP), delta (Cebpd), mRNA [NM_007679]
A_52_P62085	0.209	1.19e-06	NM_022325	Mus musculus cathepsin Z (Ctsz), mRNA [NM_022325]
A_51_P256202	0.167	9.14e-05	NM_022325	Mus musculus cathepsin Z (Ctsz), mRNA [NM_022325]
A_51_P448236	0.126	0.0401	NM_007802	Mus musculus cathepsin K (Ctsk), mRNA [NM_007802]
A_52_P433889	0.395	3.66e-05	NM_007798	Mus musculus cathepsin B (Ctsb), mRNA [NM_007798]
A_51_P190249	0.375	0.0328	NM_008729	Mus musculus catenin (cadherin associated protein), delta 2 (Ctnnd2), mRNA [NM_008729]
A_52_P416272	3.051	0.00236	NM_018761	Mus musculus catenin (cadherin associated protein), alpha-like 1 (Ctnnal1), mRNA [NM_018761]
A_51_P202714	3.114	3.36e-06	NM_018761	Mus musculus catenin (cadherin associated protein), alpha-like 1 (Ctnnal1), mRNA [NM_018761]
A_51_P234113	0.146	1.86e-06	NM_172729	Mus musculus caspase recruitment domain 4 (Card4), mRNA [NM_172729]
A_51_P487518	0.205	4.48e-05	NM_009808	Mus musculus caspase 12 (Casp12), mRNA [NM_009808]
A_51_P511787	0.0518	1.87e-05	NM_007609	Mus musculus caspase 11, apoptosis-related cysteine protease (Casp11), mRNA [NM_007609]
A_51_P142861	0.348	9.66e-06	NM_009807	Mus musculus caspase 1 (Casp1), mRNA [NM_009807]
A_51_P491378	0.109	0.000198	NM_007784	Mus musculus casein alpha (Csna), mRNA [NM_007784]
A_51_P201721	0.342	9.16e-06	NM_019922	Mus musculus cartilage associated protein (Crtap), mRNA [NM_019922]
A_52_P609711	3.427	0.00316	NM_178396	Mus musculus carbonic anyhydrase 12 (Car12), mRNA [NM_178396]
A_52_P625118	12.33	0.047	NM_007592	Mus musculus carbonic anhydrase 8 (Car8), mRNA [NM_007592]
A_51_P258894	0.183	0.0177	NM_018763	Mus musculus carbohydrate sulfotransferase 2 (Chst2), mRNA [NM_018763]
A_52_P176409	0.331	0.000657	NM_021528	Mus musculus carbohydrate sulfotransferase 12 (Chst12), mRNA [NM_021528]
A_51_P126864	0.139	0.00764	NM_021439	Mus musculus carbohydrate sulfotransferase 11 (Chst11), mRNA [NM_021439]
A_51_P445562	3.75	0.000325	NM_145142	Mus musculus carbohydrate sulfotransferase 10 (Chst10), mRNA [NM_145142]
A_51_P277006	0.0262	0.00198	NM_175140	Mus musculus carbohydrate (N-acetylgalactosamine 4-0) sulfotransferase 8 (Chst8), mRNA [NM_175140]
A_51_P350817	0.0262	0.000129	NM_009922	Mus musculus calponin 1 (Cnn1), mRNA [NM_009922]
A_51_P448109	0.367	1.62e-06	NM_009794	Mus musculus calpain 2 (Capn2), mRNA [NM_009794]
A_52_P367760	0.182	0.0333	NM_138304	Mus musculus calmodulin-like 4 (Calml4), mRNA [NM_138304]
A_51_P485688	0.178	0.024	NM_007666	Mus musculus cadherin 6 (Cdh6), mRNA [NM_007666]
A_51_P433237	0.296	0.022	NM_007665	Mus musculus cadherin 3 (Cdh3), mRNA [NM_007665]
A_51_P262773	0.319	0.000131	NM_007664	Mus musculus cadherin 2 (Cdh2), mRNA [NM_007664]
A_51_P114826	0.0732	2.74e-05	NM_019707	Mus musculus cadherin 13 (Cdh13), mRNA [NM_019707]
A_52_P437795	0.00711	0.000107	NM_009866	Mus musculus cadherin 11 (Cdh11), mRNA [NM_009866]
A_51_P506204	0.00725	7.23e-05	NM_009866	Mus musculus cadherin 11 (Cdh11), mRNA [NM_009866]
A_52_P384718	0.0344	0.0213	BC052056	Mus musculus cadherin 10, mRNA (cDNA clone MGC:62439 IMAGE:5696194), complete cds. [BC052056]
A_52_P385546	0.0173	6.12e-05	NM_153155	Mus musculus C1q-like 3 (C1ql3), mRNA [NM_153155]
A_52_P405177	0.108	7.32e-06	NM_028331	Mus musculus C1q and tumor necrosis factor related protein 6 (C1qtnf6), mRNA [NM_028331]
A_51_P373911	0.149	0.00257	NM_145613	Mus musculus C1q and tumor necrosis factor related protein 5 (C1qtnf5), mRNA [NM_145613]
A_52_P586944	0.0169	1.33e-05	NM_007560	Mus musculus bone morphogenetic protein receptor, type 1B (Bmpr1b), mRNA [NM_007560]
A_51_P411926	3.137	0.00995	NM_007559	Mus musculus bone morphogenetic protein 8b (Bmp8b), mRNA [NM_007559]
A_51_P213266	0.0668	3.7e-06	NM_007558	Mus musculus bone morphogenetic protein 8a (Bmp8a), mRNA [NM_007558]
A_52_P468441	3.715	0.00131	NM_007556	Mus musculus bone morphogenetic protein 6 (Bmp6), mRNA [NM_007556]
A_51_P499838	4.278	2.92e-05	NM_009763	Mus musculus bone marrow stromal cell antigen 1 (Bst1), mRNA [NM_009763]
A_52_P437421	0.0437	4.54e-05	NM_028472	Mus musculus BMP-binding endothelial regulator (Bmper), mRNA [NM_028472]
A_51_P488196	0.0269	0.000719	NM_028472	Mus musculus BMP-binding endothelial regulator (Bmper), mRNA [NM_028472]
A_52_P19711	0.0963	0.00218	BC057185	Mus musculus biglycan, mRNA (cDNA clone IMAGE:5067188), complete cds. [BC057185]
A_52_P162486	0.0086	1.25e-05	NM_007542	Mus musculus biglycan (Bgn), mRNA [NM_007542]
A_52_P300786	4.494	0.00984	NM_010870	Mus musculus baculoviral IAP repeat-containing 1e (Birc1e), mRNA [NM_010870]
A_51_P265026	5.349	0.000466	NM_010872	Mus musculus baculoviral IAP repeat-containing 1b (Birc1b), mRNA [NM_010872]
A_51_P316129	3.294	4.57e-07	NM_174875	Mus musculus autophagy-related 4A-like (yeast) (Atg4al), mRNA [NM_174875]
A_52_P336142	3.37	1.79e-06	NM_011920	Mus musculus ATP-binding cassette, sub-family G (WHITE), member 2 (Abcg2), mRNA [NM_011920]
A_51_P184886	3.896	3.2e-07	NM_011920	Mus musculus ATP-binding cassette, sub-family G (WHITE), member 2 (Abcg2), mRNA [NM_011920]
A_51_P222467	0.369	0.000189	NM_009593	Mus musculus ATP-binding cassette, sub-family G (WHITE), member 1 (Abcg1), mRNA [NM_009593]
A_51_P290526	0.122	0.0134	NM_011994	Mus musculus ATP-binding cassette, sub-family D (ALD), member 2 (Abcd2), mRNA [NM_011994]
A_52_P628117	0.143	0.00309	NM_176839	Mus musculus ATP-binding cassette, sub-family C (CFTR/MRP), member 5 (Abcc5), transcript variant 2, mRNA [NM_176839]
A_51_P116421	0.204	4.24e-06	NM_013790	Mus musculus ATP-binding cassette, sub-family C (CFTR/MRP), member 5 (Abcc5), transcript variant 1, mRNA [NM_013790]
A_51_P116419	0.132	0.0436	NM_013790	Mus musculus ATP-binding cassette, sub-family C (CFTR/MRP), member 5 (Abcc5), transcript variant 1, mRNA [NM_013790]
A_51_P249118	0.347	5.64e-05	NM_008830	Mus musculus ATP-binding cassette, sub-family B (MDR/TAP), member 4 (Abcb4), mRNA [NM_008830]
A_52_P170509	0.159	7.07e-05	NM_011075	Mus musculus ATP-binding cassette, sub-family B (MDR/TAP), member 1B (Abcb1b), mRNA [NM_011075]
A_51_P245368	0.159	3.39e-05	NM_011075	Mus musculus ATP-binding cassette, sub-family B (MDR/TAP), member 1B (Abcb1b), mRNA [NM_011075]
A_51_P144696	4.187	0.0236	NM_019552	Mus musculus ATP-binding cassette, sub-family B (MDR/TAP), member 10 (Abcb10), nuclear gene encoding mitochondrial protein, mRNA [NM_019552]
A_51_P372393	0.117	0.0063	NM_009641	Mus musculus angiopoietin 4 (Angpt4), mRNA [NM_009641]
A_51_P201982	0.0595	0.000109	NM_007426	Mus musculus angiopoietin 2 (Angpt2), mRNA [NM_007426]
A_52_P574140	0.186	0.0201	NM_009640	Mus musculus angiopoietin 1 (Angpt1), mRNA [NM_009640]
A_52_P160328	0.39	0.00858	NM_009640	Mus musculus angiopoietin 1 (Angpt1), mRNA [NM_009640]
A_51_P179504	0.167	0.0168	U72672	Mus musculus angiogenin-3 precursor mRNA, complete cds [U72672]
A_51_P157223	0.183	0.0182	AK019057	Mus musculus clone:2210040K03 product:epiregulin, full insert sequence. [AK019057]
A_51_P286431	5.041	0.0195	AK019053	Mus musculus clone:2210018M05 product:midline 1, full insert sequence. [AK019053]
A_51_P286426	7.299	0.000471	AK019053	Mus musculus clone:2210018M05 product:midline 1, full insert sequence. [AK019053]
A_52_P544810	0.367	0.0217	AK021064	Mus musculus clone:C030011H18 product:TRANSMEMBRANE GLYCOPROTEIN CADHERIN-10 homolog [Mus musculus], full insert sequence. [AK021064]
A_52_P207173	0.204	0.0209	AK040662	Mus musculus clone:A530009B11 product:serine (or cysteine) proteinase inhibitor, clade E (nexin, plasminogen activator inhibitor type 1), member 1, full insert sequence. [AK040662]
A_51_P265571	0.393	0.00154	NM_009627	Mus musculus adrenomedullin (Adm), mRNA [NM_009627]
A_51_P347862	0.391	2.12e-06	NM_134156	Mus musculus actinin, alpha 1 (Actn1), mRNA [NM_134156]
A_51_P241269	0.232	0.00016	NM_009610	Mus musculus actin, gamma 2, smooth muscle, enteric (Actg2), mRNA [NM_009610]
A_51_P149469	0.0418	2.76e-05	NM_009608	Mus musculus actin, alpha, cardiac (Actc1), mRNA [NM_009608]
A_52_P420504	0.0582	7.97e-05	NM_007392	Mus musculus actin, alpha 2, smooth muscle, aorta (Acta2), mRNA [NM_007392]
A_52_P210078	0.00981	6.74e-05	NM_007392	Mus musculus actin, alpha 2, smooth muscle, aorta (Acta2), mRNA [NM_007392]
A_51_P246854	0.0473	7.45e-06	NM_009606	Mus musculus actin, alpha 1, skeletal muscle (Acta1), mRNA [NM_009606]
A_52_P640512	0.222	0.00129	NM_198649	Mus musculus actin binding LIM protein family, member 3 (Ablim3), mRNA [NM_198649]
A_52_P306305	0.217	0.000122	NM_009649	Mus musculus A kinase (PRKA) anchor protein 2 (Akap2), mRNA [NM_009649]
A_52_P49321	0.245	0.000219	BC068142	Mus musculus a disintegrin-like and metalloprotease (reprolysin type) with thrombospondin type 1 motif, 9, mRNA (cDNA clone IMAGE:30536534) [BC068142]
A_52_P509020	4.565	0.000235	NM_013906	Mus musculus a disintegrin-like and metalloprotease (reprolysin type) with thrombospondin type 1 motif, 8 (Adamts8), mRNA [NM_013906]
A_51_P110830	4.443	0.00601	NM_013906	Mus musculus a disintegrin-like and metalloprotease (reprolysin type) with thrombospondin type 1 motif, 8 (Adamts8), mRNA [NM_013906]
A_51_P233534	0.0293	5.88e-07	NM_011782	Mus musculus a disintegrin-like and metalloprotease (reprolysin type) with thrombospondin type 1 motif, 5 (aggrecanase-2) (Adamts5), mRNA [NM_011782]
A_52_P184042	0.15	0.00469	NM_175643	Mus musculus a disintegrin-like and metalloprotease (reprolysin type) with thrombospondin type 1 motif, 2 (Adamts2), mRNA [NM_175643]
A_51_P227222	0.00672	1.86e-05	NM_175643	Mus musculus a disintegrin-like and metalloprotease (reprolysin type) with thrombospondin type 1 motif, 2 (Adamts2), mRNA [NM_175643]
A_52_P233305	0.231	0.0378	NM_175501	Mus musculus a disintegrin-like and metalloprotease (reprolysin type) with thrombospondin type 1 motif, 12 (Adamts12), mRNA [NM_175501]
A_52_P489295	0.237	2.72e-05	NM_009621	Mus musculus a disintegrin-like and metalloprotease (reprolysin type) with thrombospondin type 1 motif, 1 (Adamts1), mRNA [NM_009621]
A_52_P213932	0.323	1.94e-05	NM_009621	Mus musculus a disintegrin-like and metalloprotease (reprolysin type) with thrombospondin type 1 motif, 1 (Adamts1), mRNA [NM_009621]
A_52_P280044	0.0617	1.63e-05	NM_009616	Mus musculus a disintegrin and metalloproteinase domain 19 (meltrin beta) (Adam19), mRNA [NM_009616]
A_51_P267447	0.0966	0.000895	NM_009616	Mus musculus a disintegrin and metalloproteinase domain 19 (meltrin beta) (Adam19), mRNA [NM_009616]
A_52_P290457	0.0302	0.00405	NM_007400	Mus musculus a disintegrin and metalloproteinase domain 12 (meltrin alpha) (Adam12), mRNA [NM_007400]
A_51_P510882	0.107	0.00138	NM_007400	Mus musculus a disintegrin and metalloproteinase domain 12 (meltrin alpha) (Adam12), mRNA [NM_007400]
A_51_P344177	0.379	0.0305	NM_007401	Mus musculus a disintegrin and metalloprotease domain 5 (Adam5), mRNA [NM_007401]
A_51_P419175	0.308	0.0245	NM_033615	Mus musculus a disintegrin and metalloprotease domain 33 (Adam33), mRNA [NM_033615]
A_52_P362757	0.0254	0.0124	AK044870	Mus musculus clone:B130009B12 product:procollagen, type VI, alpha 2, full insert sequence. [AK044870]
A_52_P389131	0.339	0.0137	AK017692	Mus musculus clone:5730470H08 product:junction cell adhesion molecule 3, full insert sequence. [AK017692]
A_52_P253179	0.0829	0.00124	AK077477	Mus musculus clone:5730419J04 product:insulin-like growth factor binding protein 3, full insert sequence [AK077477]
A_52_P54274	0.192	0.0044	AK043055	Mus musculus clone:A730051H16 product:mannan-binding lectin serine protease 1, full insert sequence. [AK043055]
A_52_P587071	0.131	0.00325	NM_145227	Mus musculus 2'-5' oligoadenylate synthetase 2 (Oas2), mRNA [NM_145227]
A_51_P277994	0.128	2e-05	NM_145227	Mus musculus 2'-5' oligoadenylate synthetase 2 (Oas2), mRNA [NM_145227]
A_52_P362360	54.51	1.16e-05	L04961	Mouse nuclear-localized inactive X-specific transcript (Xist) mRNA [L04961]
A_52_P300376	14.57	0.000343	L04961	Mouse nuclear-localized inactive X-specific transcript (Xist) mRNA [L04961]
A_51_P145453	49.74	7.23e-05	L04961	Mouse nuclear-localized inactive X-specific transcript (Xist) mRNA [L04961]
A_52_P613255	0.0103	7.39e-06	X15052	Mouse mRNA for 3'-end of NCAM-140 and NCAM-180 isoforms [X15052]
A_51_P380309	0.0473	7.03e-06	X15052	Mouse mRNA for 3'-end of NCAM-140 and NCAM-180 isoforms [X15052]
aAverage fold difference compares the ratios (n=3, p value cutoff > .05) of genes expressed by Bam1a cells versus MAM-1 using the data obtained from Bam1a RNA normalized to Universal Mouse RNA versus MAM-1 RNA normalized to Universal Mouse RNA. RNA from the cell lines was labeled in red color (cy5), universal RNA is labeled in green (cy3). Three independent RNA preparations per condition were ana…
